# Supplementary material for: Comparative proteomics illustrates the complexity of drought resistance mechanisms in two wheat (Triticum aestivum L.) cultivars under dehydration and rehydration
Source: BMC Plant Biol. 2016 Aug 31;16(1):188. doi: 10.1186/s12870-016-0871-8 (PMC5006382; doi:10.1186/s12870-016-0871-8)
Supplement: Additional file 3: Table S1. — The primary identification information of differentially abundant proteins associated with drought stress response in Xihan No. 2 by MALDI-TOF/TOF MS. (XLSX 77 kb) [file 12870_2016_871_MOESM3_ESM.xlsx]

## Sheet: Sheet1
Additional file 3: Table S1. The primary identification information of differentially expressed proteins associated with drought stress response in Xihan No. 2 by MALDI-TOF/TOF MS. Protein identifications were performed by searching for the Viridiplantae index of the NCBInr database using peptide mass fingerprinting (PMF) and MS/MS data from a MALDI-TOF/TOF mass spectrometry analysis. a. The spot…
Spot No.a	Protein Name	Organism	gi No.b	PNc	Scored	Coveragee (%)	Theoreticalf pI/ Mr (Da)	Query No.	Observed	Mr (expt)	Mr (calc)	Delta	Miss	Query score	Expect	Rank	Unique	Peptide sequence	Database	Taxonomy
Metabolism-related proteins
TaL-8403	Glyceraldehyde-3-phosphate dehydrogenase	Hordeum vulgare	gi|120680	6	361	0.24	6.67/36605	21	1142.47	1141.47	1141.53	-0.0632	0	47	0.02	1		K.YDTVHGHWK.H	NCBInr 20110924 (15334873 sequences; 5258635425 residues)	Viridiplantae (Green Plants) (898682 sequences)
								25	1184.57	1183.56	1183.63	-0.0755	0	33	1.3	1		K.AGIALNDHFVK.L
								47	1498.77	1497.76	1497.84	-0.0825	0	104	5.3e-08	1		R.VPTVDVSVVDLTVR.T
								52	1662.86	1661.85	1661.95	-0.102	0	98	1.7e-07	1	U	K.TLLFGEKPVTVFGVR.N
								58	1788.7	1787.69	1787.79	-0.1011	0	60	0.00025	1		K.LVSWYDNEWGYSNR.V
								66	2204.88	2203.87	2203.99	-0.1227	0	19	2.4	1	U	K.GIMGYVEEDLVSTDFVGDSR.S + Oxidation (M)
TaL-8301	Glyceraldehyde-3-phosphate dehydrogenase A	Nicotiana tabacum	gi|120661	2	83	0.06	6.60/42122	30	1470.83	1469.83	1469.7878	0.0375	0	38	0.18	1	U	R.VVDLADIVANQWK.-	NCBInr 20110930 (15377270 sequences; 5271744342 residues)	Viridiplantae (Green Plants) (898821 sequences)
								38	1786.86	1785.85	1785.8111	0.038	0	45	0.036	1		K.VIAWYDNEWGYSQR.V
TaL-4702	Phosphoglycerate mutase	Triticum aestivum	gi|32400802	2	118	0.08	5.43/29615	31	1186.6582	1185.6509	1185.6757	-0.0248	0	48	0.022	1	U	K.YLVSPPLIER.T	NCBInr 20110826 (15073475 sequences; 5162081924 residues)	Viridiplantae (Green Plants) (895755 sequences)
								43	1499.6888	1498.6815	1498.7092	-0.0277	1	70	8.5e-05	1	U	K.ALEFPDFDKFDR.V
TaL-9036	Putative acid phosphatase	Hordeum vulgar	gi|41529149	1	84	0.04	8.62/29758	28	1186.7053	1185.6980	1185.7234	-0.0254	0	84	5.2e-06	1	U	K.VGIKPVFITGR.T	NCBInr 20110930 (15377270 sequences; 5271744342 residues)	Viridiplantae (Green Plants) (898821 sequences)
TaL-9037	Putative acid phosphatase	Hordeum vulgar	gi|41529149	1	65	0.04	8.62/29758	37	1186.7332	1185.7259	1185.7234	0.0025	0	65	0.00035	1	U	K.VGIKPVFITGR.T	NCBInr 20110930 (15377270 sequences; 5271744342 residues)	Viridiplantae (Green Plants) (898821 sequences)
TaL-5703	Putative inactive purple acid phosphatase 27	Triticum urartu	gi|326505368	5	188	0.09	6.21/69702	3	903.3977	902.3904	902.3956	-0.0052	0	19	15	1		K.VDYGMFR.F + Oxidation (M)
								18	1077.5608	1076.5535	1076.5615	-0.0079	0	36	0.43	1	U	R.TPAGTLTFNR.G
								25	1137.5583	1136.5510	1136.5615	-0.0104	0	22	7.9	1		K.VYDSFTIHR.D
								31	1265.6517	1264.6444	1264.6524	-0.0080	0	67	0.00027	1	U	R.APPTPGQNSLQR.I
								64	2478.0938	2477.0865	2477.0771	0.0094	0	43	0.012	1	U	R.VLGYSSNSWYADQGSFEEPEGR.E
TaL-5705	Putative inactive purple acid phosphatase 27	Hordeum vulgare	gi|326505368	6	342	0.12	6.21/69702	17	1077.58	1076.57	1076.56	0.0073	0	37	0.29	1	U	R.TPAGTLTFNR.G	NCBInr 20110826 (15073475 sequences; 5162081924 residues)	Viridiplantae (Green Plants) (895755 sequences)
								23	1137.58	1136.57	1136.56	0.0073	0	45	0.05	1		K.VYDSFTIHR.D
								28	1265.67	1264.66	1264.65	0.0079	0	59	0.0017	1	U	R.APPTPGQNSLQR.I
								37	1368.65	1367.65	1367.64	0.0072	0	88	1.8e-06	1	U	K.FIEECLSTVDR.K
								52	1713.87	1712.87	1712.84	0.0266	0	37	0.19	1	U	R.ADFSFALFTGGLENPK.L
								62	2478.11	2477.1	2477.08	0.0277	0	76	6.7e-06	1	U	R.VLGYSSNSWYADQGSFEEPEGR.E
TaL-7401	Formate dehydrogenase	Hordeum vulgare	gi|21263612	3	171	0.09	6.90/41747	4	955.5712	954.5640	954.5611	0.0029	0	40	0.15	1	U	K.GVIIVNNAR.G	NCBInr 20110930 (15377270 sequences; 5271744342 residues)	Viridiplantae (Green Plants) (898821 sequences)
								27	1209.6125	1208.6052	1208.6050	0.0002	0	18	22	5		K.GEWNVAGIAHR.A
								42	1593.8300	1592.8227	1592.8158	0.0069	1	113	5.8e-09	1		R.AYDLEGKTVGTVGAGR.Y
TaL-1408	Plastid glutamine synthetase isoform GS2c	Triticum aestivum	gi|71362640	6	604	0.21	5.75/47016	56	1581.72	1580.71	1580.73	-0.0204	0	123	4.3e-10	1	U	R.HDLHIAAYGEGNER.R	NCBInr 20110826 (15073475 sequences; 5162081924 residues)	Viridiplantae (Green Plants) (895755 sequences)
								65	1761.93	1760.92	1760.95	-0.0259	0	151	6.8e-13	1	U	K.IIAEYIWVGGSGIDLR.S
								72	2161.05	2160.04	2160.06	-0.0177	0	171	5.4e-15	1	U	R.LTGLHETASISDFSWGVANR.G
								83	2296.12	2295.12	2295.14	-0.0203	0	44	0.026	1	U	K.VTAQVPWFGIEQEYTLMQR.D
								88	2312.15	2311.14	2311.13	0.0092	0	-25	2.3	1	U	K.VTAQVPWFGIEQEYTLMQR.D + Oxidation (M)
								94	2657.34	2656.34	2656.33	0.0076	1	115	1.9e-09	1	U	R.GGNNILVICDTYTPQGEPIPTNKR.H
TaL-4510	S-adenosylmethionine synthase	Chlamydomonas reinhardtii	gi|2454484	4	240	0.21	9.47/19504	10	979.4607	978.4534	978.4672	-0.0137	0	41	0.12	1		K.TAAYGHFGR.D	NCBInr 20110826 (15073475 sequences; 5162081924 residues)	Viridiplantae (Green Plants) (895755 sequences)
								21	1141.5922	1140.5849	1140.6040	-0.0191	0	42	0.075	1	U	K.TIFHLNPSGR.F
								26	1453.7386	1452.7313	1452.7474	-0.0161	0	106	2.6e-08	1		R.FVIGGPHGDAGLTGR.K
								32	1775.8580	1774.8507	1774.9002	-0.0495	1	51	0.0073	1	U	K.YLDDKTIFHLNPSGR.F
TaL-4506	S-adenosylmethionine synthase 2	Dianthus caryophyllus	gi|127046	3	105	0.09	5.57/43618	22	979.4637	978.4564	978.4672	-0.0108	0	23	6.8	1		K.TAAYGHFGR.E	NCBInr 20110826 (15073475 sequences; 5162081924 residues)	Viridiplantae (Green Plants) (895755 sequences)
								38	1453.7467	1452.7394	1452.7474	-0.0080	0	22	6.5	1		R.FVIGGPHGDAGLTGR.K
								42	1775.8551	1774.8478	1774.8638	-0.0160	0	60	0.00098	1	U	K.YLDENTIFHLNPSGR.F
TaL-4706	S-adenosylmethionine synthase 3	Hordeum vulgare	gi|122220777	5	415	0.17	5.51/43138	47	1453.77	1452.76	1452.75	0.0169	0	110	1.4e-08	1		R.FVIGGPHGDAGLTGR.K	NCBInr 20110930 (15377270 sequences; 5271744342 residues)	Viridiplantae (Green Plants) (898821 sequences)
								62	1581.87	1580.87	1580.84	0.0232	1	92	7.1e-07	1		R.FVIGGPHGDAGLTGRK.I
								80	1775.89	1774.89	1774.86	0.0231	0	112	6.8e-09	1	U	K.YLDENTIFHLNPSGR.F
								92	1894.92	1893.92	1893.89	0.028	1	46	0.027	1		R.NIGFISDDVGLDADRCK.V
								105	2417.28	2416.27	2416.25	0.0238	0	56	0.0017	1		K.VLVNIEQQSPDIAQGVHGHFTK.R
Photosynthesis-related proteins
TaL-6713	Ribulose-1,5-bisphosphate carboxylase/oxygenase large subunit	Zizania texana	gi|7240500	7	546	0.2	6.46/49381	17	971.4080	970.4007	970.4001	0.0006	0	39	0.088	1		R.ACYECLR.G	NCBInr 20110826 (15073475 sequences; 5162081924 residues)	Viridiplantae (Green Plants) (895755 sequences)
								40	1247.6172	1246.6099	1246.6056	0.0043	0	57	0.0034	1		R.FVFCAEALYK.A
								47	1293.6855	1292.6782	1292.6799	-0.0016	0	92	8.2e-07	1		R.EMTLGFVDLLR.D
								65	1465.7643	1464.7570	1464.7474	0.0096	0	115	7.7e-09	1		K.TFQGPPHGIQVER.D
								73	1502.8491	1501.8418	1501.8439	-0.0021	0	35	0.61	2		K.YGRPLLGCTIKPK.L
								95	1950.9147	1949.9074	1949.9087	-0.0013	1	98	1.9e-07	1		K.GHYLNATAGTCEEMIKR.A
								106	2169.9946	2168.9873	2168.9797	0.0076	1	109	2.2e-08	1		R.GGLDFTKDDENVNSQPFMR.W
TaL-2908	RuBisCO large subunit-binding protein subunit beta	Secale cereale	gi|2493650	5	151	0.11	4.88/53721	12	1284.6832	1283.6759	1283.7085	-0.0326	0	47	0.029	1	U	R.DLINVLEEAIR.G	NCBInr 20110924 (15334873 sequences; 5258635425 residues)	Viridiplantae (Green Plants) (898682 sequences)
								14	1309.7263	1308.7190	1308.7514	-0.0323	0	13	110	1	U	K.VIAAGANPVQITR.G
								20	1700.8657	1699.8584	1699.8927	-0.0343	0	53	0.0056	1	U	K.AAVEEGIVVGGGCTLLR.L
								23	1901.8297	1900.8224	1900.8625	-0.0401	0	38	0.11	1	U	R.SSENNLYVVEGMQFER.G
								25	1917.8038	1916.7965	1916.8574	-0.0609	0	(12)	32	3	U	R.SSENNLYVVEGMQFER.G + Oxidation (M)
TaL-1604	RuBisCO large subunit-binding protein subunit alpha	Triticum aestivum	gi|134102	6	253	0.14	4.83/57656	9	1064.49	1063.48	1063.53	-0.0461	0	34	0.8	1	U	K.SIVEFENAR.V	NCBInr 20110930 (15377270 sequences; 5271744342 residues)	Viridiplantae (Green Plants) (898821 sequences)
								31	1286.64	1285.63	1285.69	-0.0597	0	36	0.4	1	U	K.TVQGLIEELER.K
								46	1495.7	1494.69	1494.77	-0.081	0	42	0.069	1		R.GYISPQFVTNLEK.S
								52	1553.81	1552.81	1552.88	-0.0766	0	33	0.64	1		K.EIIPLLEQTTQLR.C
								62	1769.83	1768.82	1768.91	-0.0894	0	32	0.67	1	U	R.AIELANPMENAGAALIR.E + Oxidation (M)
								70	1884.91	1883.91	1884	-0.0889	0	76	2.6e-05	1	U	K.DLGLLVENATVDQLGTAR.K
TaL-3402	Ribulose1,5-bisphosphate carboxylase activase isoform 1	Hordeum vulgare	gi|167096	8	549	0.22	8.62/47341	6	940.4556	939.4483	939.4603	-0.0120	0	29	1.3	1		K.FYWAPTR.D	NCBInr 20110826 (15073475 sequences; 5162081924 residues)	Viridiplantae (Green Plants) (895755 sequences)
								20	1023.4898	1022.4825	1022.5033	-0.0207	1	37	0.31	2		R.VYDDEVRK.W
								38	1228.5863	1227.5790	1227.5958	-0.0168	0	35	0.39	1		K.SFQCELVFAK.M
								53	1326.6039	1325.5966	1325.6153	-0.0187	1	37	0.17	1		K.FYWAPTRDDR.I
								79	1709.7765	1708.7692	1708.7904	-0.0212	0	116	2e-09	1		K.GLAYDISDDQQDITR.G
								84	1728.7465	1727.7392	1727.7430	-0.0037	0	38	0.07	1		K.MCCLFINDLDAGAGR.M + Oxidation (M)
								95	1882.9470	1881.9397	1881.9625	-0.0228	0	144	3.8e-12	1		K.IVDTFPGQSIDFFGALR.A
								108	2075.1304	2074.1231	2074.1463	-0.0232	0	113	2.3e-09	1		R.VPIVVTGNDFSTLYAPLIR.D
TaL-2504	Ribulose1,5-bisphosphate carboxylase activase isoform 1	Hordeum vulgare	gi|167096	10	675	0.27	8.62/47341	7	940.4682	939.4609	939.4603	0.0006	0	39	0.16	1		K.FYWAPTR.D	NCBInr 20110826 (15073475 sequences; 5162081924 residues)	Viridiplantae (Green Plants) (895755 sequences)
								19	1023.5093	1022.5020	1022.5033	-0.0012	1	40	0.14	1		R.VYDDEVRK.W
								27	1117.5565	1116.5492	1116.5452	0.0041	0	51	0.013	1	U	R.DGPVTFEQPK.M
								34	1228.6013	1227.5940	1227.5958	-0.0018	0	67	0.00027	1		K.SFQCELVFAK.M
								48	1326.6273	1325.6200	1325.6153	0.0047	1	37	0.21	1		K.FYWAPTRDDR.I
								61	1637.7990	1636.7917	1636.7944	-0.0027	0	52	0.0059	1	U	K.GIFQTDNVSDESVVK.I
								70	1709.7977	1708.7904	1708.7904	0.0000	0	119	1e-09	1		K.GLAYDISDDQQDITR.G
								73	1728.7693	1727.7620	1727.7430	0.0191	0	48	0.0078	1		K.MCCLFINDLDAGAGR.M + Oxidation (M)
								79	1882.9662	1881.9589	1881.9625	-0.0036	0	129	1e-10	1		K.IVDTFPGQSIDFFGALR.A
								86	2075.1460	2074.1387	2074.1463	-0.0076	0	92	2.4e-07	1		R.VPIVVTGNDFSTLYAPLIR.D
TaL-1208	Oxygen-evolving enhancer protein 1-2	Arabidopsis thaliana	gi|15230324	3	208	0.13	5.92/35226	5	950.5668	949.5596	949.5637	-0.0042	0	71	9.1e-05	1		R.VPFLFTVK.Q	NCBInr 20110826 (15073475 sequences; 5162081924 residues)	Viridiplantae (Green Plants) (895755 sequences)
								66	1562.7410	1561.7337	1561.7485	-0.0148	0	65	0.0003	1		R.GGSTGYDNAVALPAGGR.G
								93	2294.1301	2293.1228	2293.1226	0.0002	1	71	4.6e-05	1	U	K.FKEEDGIDYAAVTVQLPGGER.V	NCBInr 20110930 (15377270 sequences; 5271744342 residues)	Viridiplantae (Green Plants) (898821 sequences)
TaL-7407	Fructose-bisphosphate aldolase	Secale cereale	gi|226316439	4	170	0.13	6.39/39229	39	1346.7031	1345.6958	1345.7242	-0.0283	0	53	0.0072	1	U	K.VAPEVIAEYTVR.T
								50	1474.7921	1473.7848	1473.8191	-0.0343	1	24	5.7	1	U	K.KVAPEVIAEYTVR.T
								62	1662.7804	1661.7731	1661.8121	-0.0390	1	29	1.4	1	U	R.FASINVENVEDNRR.A
								66	2069.0181	2068.0108	2068.0549	-0.0440	0	65	0.00027	1	U	K.IGATEPSQLSIDQNAQGLAR.Y
TaL-2309	Fructose-bisphosphate aldolase	Triticum aestivum	gi|223018643	6	456	0.23	5.94/42217	25	1156.5266	1155.5193	1155.5309	-0.0115	0	73	4.7e-05	1	U	R.EAAYYQQGAR.F	NCBInr 20110826 (15073475 sequences; 5162081924 residues)	Viridiplantae (Green Plants) (895755 sequences)
								28	1308.6627	1307.6554	1307.6609	-0.0054	0	22	10	1	U	R.ATPEEVASYTLK.L
								30	1387.7111	1386.7038	1386.7103	-0.0064	0	78	2.2e-05	1		R.LASIGLENTEANR.Q
								34	1593.0013	1591.9940	1591.9549	0.0391	0	66	2.6e-05	1	U	K.IVDILVEQGIVPGIK.V
								37	2052.1030	2051.0957	2051.0912	0.0045	0	105	1.6e-08	1	U	K.TWGGRPENVAAAQEALLLR.A
								41	2430.2219	2429.2146	2429.1645	0.0501	0	114	2.5e-09	1	U	K.GLVPLVGSNDESWCQGLDGLASR.E
TaL-3303	Fructose-bisphosphate aldolase	Triticum aestivum	gi|223018643	3	101	0.12	5.94/42217	20	1156.6021	1155.5948	1155.5309	0.0640	0	37	0.35	1	U	R.EAAYYQQGAR.F	NCBInr 20110930 (15377270 sequences; 5271744342 residues)	Viridiplantae (Green Plants) (898821 sequences)
								37	1593.0321	1592.0248	1591.9549	0.0699	0	41	0.012	1	U	K.IVDILVEQGIVPGIK.V
								54	2430.2988	2429.2915	2429.1645	0.1270	0	23	3.1	1	U	K.GLVPLVGSNDESWCQGLDGLASR.E
TaL-3306	Fructose-bisphosphate aldolase	Hordeum vulgare	gi|326499908	4	321	0.15	6.39/41753	14	1156.5195	1155.5122	1155.5309	-0.0186	0	69	0.00019	1	U	R.EAAYYQQGAR.F	NCBInr 20110930 (15377270 sequences; 5271744342 residues)	Viridiplantae (Green Plants) (898821 sequences)
								41	1335.6458	1334.6385	1334.6718	-0.0333	0	43	0.069	1	U	R.ATPEQVADYTLK.L
								69	1587.7778	1586.7705	1586.8012	-0.0307	1	81	1.2e-05	1	U	K.RLDSIGLENTEANR.Q
								113	2432.1050	2431.0977	2431.1438	-0.0461	0	128	9.5e-11	1	U	K.GLVPLTGSNDESWCQGLDGLASR.E
TaL-3302	Fructose -bisphosphate aldolase precursor	Avena sativa	gi|8272480	6	383	0.2	9.01/42124	33	1156.52	1155.51	1155.53	-0.0199	0	84	3.2e-06	1	U	R.EAAYYQQGAR.F	NCBInr 20110826 (15073475 sequences; 5162081924 residues)	Viridiplantae (Green Plants) (895755 sequences)
								46	1308.66	1307.65	1307.66	-0.0109	0	42	0.087	1	U	R.ATPEEVASYTLK.L
								50	1387.7	1386.69	1386.71	-0.0173	0	83	6.3e-06	1		R.LASIGLENTEANR.Q
								62	1543.8	1542.79	1542.81	-0.0179	1	19	14	1		K.RLASIGLENTEANR.Q
								73	2052.09	2051.08	2051.09	-0.0123	0	89	9.2e-07	1	U	K.TWGGRPENVAAAQEALLLR.A
								80	2430.15	2429.15	2429.16	-0.018	0	66	0.00013	1	U	K.GLVPLVGSNDESWCQGLDGLASR.E
TaL-5505	Fructose -bisphosphate aldolase precursor	Avena sativa	gi|8272480	5	168	0.17	9.01/42124	18	1156.5817	1155.5744	1155.5309	0.0436	0	41	0.13	1	U	R.EAAYYQQGAR.F	NCBInr 20110930 (15377270 sequences; 5271744342 residues)	Viridiplantae (Green Plants) (898821 sequences)
								35	1308.7053	1307.6980	1307.6609	0.0372	0	13	86	2	U	R.ATPEEVASYTLK.L
								46	1387.7628	1386.7555	1386.7103	0.0453	0	59	0.0018	1	U	R.LASIGLENTEANR.Q
								62	1510.8755	1509.8682	1509.8403	0.0280	0	16	23	1	U	R.TVVSIPNGPSELAVK.E
								82	2052.1594	2051.1521	2051.0912	0.0609	0	39	0.061	1	U	K.TWGGRPENVAAAQEALLLR.A
TaL-8426	Protochlorophyllide reductase	Avena sativa	gi|129707	3	78	0.08	7.81/34003	6	911.5073	910.5000	910.5025	-0.0025	0	44	0.052	1	U	R.EHIPLFR.T	NCBInr 20110930 (15377270 sequences; 5271744342 residues)	Viridiplantae (Green Plants) (898821 sequences)
								14	977.5414	976.5341	976.5382	-0.0041	0	18	26	3	U	R.TLFPPFQK.F
								38	1166.5686	1165.5613	1165.5727	-0.0114	1	16	40	1	U	K.GFVSEAESGKR.L
TaL-9406	Protochlorophyllide reductase B	Hordeum vulgare	gi|10720236	6	277	0.19	9.25/42350	9	1072.54	1071.54	1071.51	0.0254	0	11	130	1	U	K.WHVIMACR.D	NCBInr 20110924 (15334873 sequences; 5258635425 residues)	Viridiplantae (Green Plants) (898682 sequences)
								20	1126.55	1125.55	1125.52	0.0228	0	19	17	1		K.SGVYWSWNK.N
								30	1224.61	1223.61	1223.58	0.0269	1	56	0.0039	1		K.GYVSEEEAGKR.L
								64	1565.74	1564.73	1564.69	0.0376	0	19	13	1		K.VCNMLTMQEFHR.R
								96	1846.01	1845	1844.96	0.0366	0	94	5.5e-07	1	U	K.GSYTIVHLDLASLDSVR.Q
								108	2079.22	2078.21	2078.17	0.037	0	77	6.5e-06	1	U	R.LIIVGSITGNTNTLAGNVPPK.A
TaL-1406	Phosphoribulokinase	Triticum aestivum	gi|125580	6	282	0.15	5.72/45512	29	1249.6471	1248.6398	1248.6350	0.0048	0	59	0.0019	1	U	R.DLYEQIIAER.A	NCBInr 20110826 (15073475 sequences; 5162081924 residues)	Viridiplantae (Green Plants) (895755 sequences)
								35	1359.6947	1358.6874	1358.6540	0.0334	0	45	0.038	1	U	K.FYGEVTQQMLK.H + Oxidation (M)
								38	1420.7307	1419.7234	1419.7034	0.0200	0	55	0.0038	1	U	R.KPDFDAFIDPQK.Q
								45	1488.7283	1487.7210	1487.6602	0.0608	0	29	1.4	1	U	K.ANDFDLMYEQVK.A + Oxidation (M)
								52	1518.8423	1517.8350	1517.8201	0.0149	1	66	0.00022	1	U	K.IRDLYEQIIAER.A
								63	1734.9039	1733.8966	1733.8447	0.0519	0	29	1.3	1	U	K.IFVIEGLHPMYDER.V + Oxidation (M)
TaL-1403	Mg-chelatase subunit	Hordeum vulgare	gi|847873	2	149	0.08	4.89/36530	61	1453.7544	1452.7471	1452.7321	0.0150	0	89	1.3e-06	1	U	R.SNLGSVQLDHDLR.V	NCBInr 20110826 (15073475 sequences; 5162081924 residues)	Viridiplantae (Green Plants) (895755 sequences)
								69	1589.8147	1588.8074	1588.7879	0.0195	0	60	0.0011	1	U	K.ISQVCSELNVDGLR.G
TaL-3214	Chloroplast At1g16080 protein	Hordeum vulgare	gi|326489475	2	161	0.09	6.45/32854	36	1285.5149	1284.5076	1284.5292	-0.0216	0	45	0.021	1	U	R.GLSFDEGMEER.L + Oxidation (M)	NCBInr 20110930 (15377270 sequences; 5271744342 residues)	Viridiplantae (Green Plants) (898821 sequences)
								54	1774.8827	1773.8754	1773.9108	-0.0354	0	115	3.8e-09	1	U	R.SEVSSLIAELASAAAAER.G
TaL-8101	Thylakoid lumenal 29 kDa protein, chloroplastic	Zea mays	gi|226531556	2	63	0.06	8.62/38684	49	1261.6018	1260.5945	1260.6026	-0.0081	0	36	0.69	1	U	K.INYEAYTYPK.Q	NCBInr 20110930 (15377270 sequences; 5271744342 residues)	Viridiplantae (Green Plants) (898821 sequences)
								54	1598.7910	1597.7837	1597.7923	-0.0085	0	27	2.3	1	U	R.LIADPDCRPWVEK.Y
Redox homeostasis-related proteins
TaL-7102	Glutathione transferase	Triticum aestivum	gi|20067415	3	171	0.13	6.35/25098	12	1097.56	1096.56	1096.6	-0.0422	1	64	0.00053	1	U	K.LKGEPQAQAR.A	NCBInr 20110924 (15334873 sequences; 5258635425 residues)	Viridiplantae (Green Plants) (898682 sequences)
								20	1171.52	1170.52	1170.57	-0.0538	1	52	0.0083	1	U	R.FWADYVDKK.V
								42	1336.6	1335.6	1335.67	-0.0734	0	55	0.0037	1	U	R.YGEFSLPEVAPK.I
TaL-6105	Glutathione transferase F5	Triticum aestivum	gi|23504745	3	96	0.24	5.78/23422	36	1513.7224	1512.7151	1512.7936	-0.0785	0	10	120	1	U	K.LLDVYEAHLAAGNK.Y	NCBInr 20110930 (15377270 sequences; 5271744342 residues)	Viridiplantae (Green Plants) (898821 sequences)
								44	2080.9397	2079.9324	2080.0166	-0.0842	0	46	0.019	1	U	K.LEAWLEVESHHFYPPAR.T
								52	2331.0540	2330.0467	2330.1543	-0.1076	0	41	0.051	1	U	K.LNPFGQIPALQDGDEVVFESR.A
TaL-6101	Glutathione transferase F5	Triticum aestivum	gi|23504745	4	218	0.29	5.78/23422	25	1192.6294	1191.6221	1191.6724	-0.0503	0	15	49	1		K.ADLVASRPHVK.A	NCBInr 20110930 (15377270 sequences; 5271744342 residues)	Viridiplantae (Green Plants) (898821 sequences)
								45	1513.7405	1512.7332	1512.7936	-0.0604	0	66	0.00028	1		K.LLDVYEAHLAAGNK.Y
								53	2080.9548	2079.9475	2080.0166	-0.0691	0	69	9.2e-05	1	U	K.LEAWLEVESHHFYPPAR.T
								60	2331.0811	2330.0738	2330.1543	-0.0805	0	67	0.00012	1		K.LNPFGQIPALQDGDEVVFESR.A
TaL-7005	Glutathione peroxidase-like protein GPX54Hv	Hordeum vulgare	gi|6179604	2	104	0.13	6.71/18418	34	1257.6239	1256.6166	1256.6441	-0.0275	1	17	30	1	U	R.FKAEYPIFDK.V	NCBInr 20110930 (15377270 sequences; 5271744342 residues)	Viridiplantae (Green Plants) (898821 sequences)
								44	1413.7255	1412.7182	1412.7412	-0.0230	1	87	3.4e-06	1	U	K.FLVDKEGHVVDR.Y
TaL-9314	Peroxidase 6	Triticum monococcum	gi|57635157	2	99	0.11	8.51/35260	73	1758.9288	1757.9215	1757.9101	0.0114	0	54	0.0057	1	U	R.DGTFLLGGPSWSVPLGR.R	NCBInr 20110930 (15377270 sequences; 5271744342 residues)	Viridiplantae (Green Plants) (898821 sequences)
								79	2103.0986	2102.0913	2102.0756	0.0157	0	45	0.023	1	U	R.GLLNSDQVLFNGGSQDALVR.Q
TaL-8213	Peroxidase 70	Oryza sativa	gi|125538753	1	49	0.03	7.51/34747	27	1104.56	1103.56	1103.57	-0.0156	0	49	0.02	1	U	K.TAFPNVNSVR.G	NCBInr 20110930 (15377270 sequences; 5271744342 residues)	Viridiplantae (Green Plants) (898821 sequences)
TaL-8419	Peroxidase 24 precursor	Zea mays	gi|195605894	1	76	0.04	8.81/37038	51	1729.89	1728.89	1728.87	0.0209	0	76	2.7e-05	1	U	R.ACPGVVSCADIVALAAR.D	NCBInr 20110930 (15377270 sequences; 5271744342 residues)	Viridiplantae (Green Plants) (898821 sequences)
TaL-6208	Probable L-ascorbate peroxidase 6, chloroplastic-like	Setaria italica	gi|223947673	3	136	0.12	7.75/34284	8	920.4188	919.4115	919.4076	0.0040	0	13	81	1	U	K.FDNSYFK.A	NCBInr 20110930 (15377270 sequences; 5271744342 residues)	Viridiplantae (Green Plants) (898821 sequences)
								45	1412.7567	1411.7494	1411.7572	-0.0077	0	83	6.3e-06	1	U	R.LPAAGPPSPAEHLR.E
								63	1982.0388	1981.0315	1981.0415	-0.0099	1	39	0.11	1	U	R.MGLNDKEIVALSGAHTLGR.A
TaL-7105	Manganese superoxide dismutase	Triticum aestivum	gi|1654387	5	273	0.29	7.89/25283	31	1317.5693	1316.5620	1316.6262	-0.0641	0	53	0.0056	1	U	K.HHATYVANYNK.A	NCBInr 20110930 (15377270 sequences; 5271744342 residues)	Viridiplantae (Green Plants) (898821 sequences)
								49	1518.7327	1517.7254	1517.7990	-0.0736	0	59	0.0019	1	U	K.NVRPDYLTNIWK.V
								60	1579.6744	1578.6671	1578.7566	-0.0895	0	51	0.0068	1	U	K.LGWAIDEDFGSIEK.L
								66	1599.6936	1598.6863	1598.7743	-0.0879	0	43	0.041	1	U	K.FNGGGHVNHSIFWK.N
								73	1616.7352	1615.7279	1615.8318	-0.1039	0	67	0.00021	1	U	K.NLKPISEGGGEPPHGK.L
Defence-related proteins
TaL-9319	Glucan endo-1,3-beta-glucosidase	Hordeum vulgare	gi|167051	3	141	0.16	8.46/32678	30	1548.8312	1547.8239	1547.8096	0.0143	0	6	310	3	U	R.DNVRPYYPAVNIK.Y	NCBInr 20110930 (15377270 sequences; 5271744342 residues)	Viridiplantae (Green Plants) (898821 sequences)
								32	1626.8428	1625.8355	1625.8162	0.0193	0	65	0.00038	1	U	R.AYNQGLIDHVGGGTPK.R
								37	2179.0544	2178.0471	2178.0342	0.0130	0	70	9.8e-05	1	U	R.VVVSESGWPSASGFAATADNAR.A
TaL-8001	Cyclophilin-like protein	Triticum aestivum	gi|37788308	3	169	0.17	9.40/26062	24	1242.5858	1241.5785	1241.5942	-0.0156	1	68	0.00023	1	U	K.GFGYKGSSFHR.V	NCBInr 20110930 (15377270 sequences; 5271744342 residues)	Viridiplantae (Green Plants) (898821 sequences)
								49	1714.8633	1713.8560	1713.8873	-0.0312	0	16	27	1	U	R.HVVFGQVLEGMDIVR.T + Oxidation (M)
								69	2035.0221	2034.0148	2034.0422	-0.0274	0	84	3.8e-06	1	U	R.IVIGLYGDDVPQTVENFR.A
TaL-8003	Cyclophilin-like protein	Triticum aestivum	gi|37788308	5	335	0.24	9.40/26062	19	1242.6	1241.59	1241.59	-0.0017	1	47	0.032	1		K.GFGYKGSSFHR.V	NCBInr 20110930 (15377270 sequences; 5271744342 residues)	Viridiplantae (Green Plants) (898821 sequences)
								43	1698.89	1697.89	1697.89	-0.0049	0	96	3e-07	1	U	R.HVVFGQVLEGMDIVR.T
								46	1714.89	1713.88	1713.89	-0.0051	0	-39	0.14	1	U	R.HVVFGQVLEGMDIVR.T + Oxidation (M)
								50	1850.98	1849.98	1849.99	-0.0187	1	55	0.0031	1	U	K.VTNKVYFDISIGNPVGK.N
								59	2035.04	2034.03	2034.04	-0.0103	0	137	2e-11	1	U	R.IVIGLYGDDVPQTVENFR.A
TaL-8009	CBS domain containing protein	Oryza sativa	gi|108710960	1	66	0.05	8.83/25095	31	1492.8121	1491.8048	1491.8045	0.0003	1	66	0.00032	1	U	K.SIAGIVTERDYLR.K	NCBInr 20110930 (15377270 sequences; 5271744342 residues)	Viridiplantae (Green Plants) (898821 sequences)
TaL-5210	NAD(P)-binding Rossmann-fold-containing protein	Arabidopsis thaliana	gi|18404496	1	132	0.05	8.37/34972	52	1938.06	1937.05	1937.03	0.0263	1	132	5e-11	1	U	R.KAEQYLADSGIPYTIIR.A	NCBInr 20110930 (15377270 sequences; 5271744342 residues)	Viridiplantae (Green Plants) (898821 sequences)
TaL-5406	Alpha-1,4-glucan-protein synthase	Pisum sativum	gi|34582497	4	177	8%/	5.73/42059	24	1201.65	1200.64	1200.63	0.0156	0	44	0.063	1		K.TGLPYIWHSK.A	NCBInr 20110930 (15377270 sequences; 5271744342 residues)	Viridiplantae (Green Plants) (898821 sequences)
								38	1501.71	1500.7	1500.69	0.012	0	67	0.00028	1		K.VPEGFDYELYNR.N
								49	1841.95	1840.95	1840.94	0.0096	1	37	0.23	1		K.VIKVPEGFDYELYNR.N
								51	2114.02	2113.01	2112.99	0.0278	1	30	0.99	1		K.VPEGFDYELYNRNDINR.I
TaL-5102	Germin-like protein 1	Oryza sativa	gi|4239821	1	96	0.1	6.01/22017	56	2200.1	2199.1	2199.18	-0.0833	0	96	2.2e-07	1	U	K.AAVTPAFVGQFPGVNGLGISAAR.L	NCBInr 20110924 (15334873 sequences; 5258635425 residues)	Viridiplantae (Green Plants) (898682 sequences)
TaL-4112	Germin-like protein 1	Oryza sativa	gi|4239821	1	102	0.1	6.01/22017	53	2200.21	2199.21	2199.18	0.0261	0	102	4e-08	1	U	K.AAVTPAFVGQFPGVNGLGISAAR.L	NCBInr 20110930 (15377270 sequences; 5271744342 residues)	Viridiplantae (Green Plants) (898821 sequences)
TaL-3001	Germin-like protein 1	Oryza sativa	gi|4239821	1	78	0.1	6.01/22017	25	2200.1677	2199.1604	2199.1801	-0.0196	0	78	1.2e-05	1	U	K.AAVTPAFVGQFPGVNGLGISAAR.L	NCBInr 20110930 (15377270 sequences; 5271744342 residues)	Viridiplantae (Green Plants) (898821 sequences)
TaL-9402	Xylanase inhibitor TAXI-IV	Triticum aestivum	gi|56201272	1	46	0.02	8.66/42687	46	1457.7495	1456.7422	1456.7351	0.0071	0	47	0.023	1	U	R.DVYRPFVDAFTK.A	NCBInr 20110930 (15377270 sequences; 5271744342 residues)	Viridiplantae (Green Plants) (898821 sequences)
TaL-7306	Stress responsive protein	Hordeum vulgare	gi|326497973	3	189	0.1	6.27/39056	20	1064.4056	1063.3983	1063.4141	-0.0158	0	30	1.2	1		K.WCEGDNQR.W	NCBInr 20110930 (15377270 sequences; 5271744342 residues)	Viridiplantae (Green Plants) (898821 sequences)
								30	1169.5048	1168.4975	1168.5183	-0.0207	0	29	1.4	1	U	K.ADEGYCLSVR.D
								47	1858.8715	1857.8642	1857.9009	-0.0367	0	129	1.1e-10	1	U	K.ILPWGEEAYAGGSANAPR.G
TaL-5002	USP family protein	Triticum aestivum	gi|60100214	2	97	0.15	5.78/17967	40	1341.6593	1340.6520	1340.7200	-0.0680	0	54	0.0049	1	U	R.AALQWAADNLLR.S	NCBInr 20110924 (15334873 sequences; 5258635425 residues)	Viridiplantae (Green Plants) (898682 sequences)
								50	1422.6423	1421.6350	1421.6939	-0.0589	0	43	0.065	1	U	R.WVGLAVDFSEGSR.A
Energy-related proteins
TaL-3108	ATP synthase precursor	Triticum aestivum	gi|47607439	2	114	0.07	7.71/27090	15	982.642	981.635	981.634	0.0011	1	42	0.058	1	U	K.DIKKPLLR.S	NCBInr 20110930 (15377270 sequences; 5271744342 residues)	Viridiplantae (Green Plants) (898821 sequences)
								32	1250.67	1249.66	1249.67	-0.002	0	72	9.8e-05	1	U	R.TYLDTLQQLR.K
TaL-9114	F1-ATPase	Triticum aestivum	gi|32400863	2	66	0.16	9.99/19950	47	1502.7867	1501.7794	1501.7711	0.0083	1	19	38	1	U	R.FVDLTMAHRGEVK.V	NCBInr 20110930 (15377270 sequences; 5271744342 residues)	Viridiplantae (Green Plants) (898821 sequences)
								55	1871.0161	1870.0088	1869.9724	0.0364	1	47	0.016	1	U	K.AITEIFSEAGFTDITKK.F
TaL-9115	F1-ATPase	Triticum aestivum	gi|32400863	5	137	0.21	9.99/19950	13	1035.5511	1034.5438	1034.5509	-0.0070	0	41	0.13	1	U	K.FLSALASNGR.L	NCBInr 20110930 (15377270 sequences; 5271744342 residues)	Viridiplantae (Green Plants) (898821 sequences)
								23	1089.5426	1088.5353	1088.5437	-0.0084	0	(24)	6.2	1	U	R.FVDLTMAHR.G
								27	1105.5422	1104.5349	1104.5386	-0.0037	0	24	6.2	1	U	R.FVDLTMAHR.G + Oxidation (M)
								58	1558.8469	1557.8396	1557.8086	0.0311	1	13	58	7	U	R.IAERFVDLTMAHR.G
								61	1870.9891	1869.9818	1869.9724	0.0094	1	59	0.0013	1	U	K.AITEIFSEAGFTDITKK.F
TaL-1608	ATP synthase CF1 beta subunit	Triticum aestivum	gi|14017579	8	657	0.25	5.06/53881	23	1201.6576	1200.6503	1200.6979	-0.0476	1	30	1.8	1		K.VVDLLAPYRR.G	NCBInr 20110924 (15334873 sequences; 5258635425 residues)	Viridiplantae (Green Plants) (898682 sequences)
								35	1328.6205	1327.6132	1327.6633	-0.0501	0	116	4.1e-09	2		K.AHGGVSVFGGVGER.T
								47	1416.6361	1415.6288	1415.6793	-0.0505	0	67	0.00023	1		R.IVGNEHYETAQR.V
								51	1433.7174	1432.7101	1432.7674	-0.0573	0	116	3.7e-09	1		R.FVQAGSEVSALLGR.M
								69	1601.7494	1600.7421	1600.8031	-0.0610	0	47	0.028	1		K.VALVYGQMNEPPGAR.M
								91	2097.0217	2096.0144	2096.0936	-0.0792	0	108	3.1e-08	1		R.GMEVIDTGAPLSVPVGGATLGR.I
								100	2281.9817	2280.9744	2281.0719	-0.0974	0	55	0.0018	1		R.MPSAVGYQPTLSTEMGSLQER.I
								112	2460.0808	2459.0735	2459.1711	-0.0975	1	118	6.2e-10	1	U	R.DTDDKQINVTCEVQQLLGNNR.V
TaL-2605	ATP synthase beta subunit	Triticum aestivum	gi|525291	7	557	0.18	5.56/59326	20	1173.68	1172.68	1172.66	0.0209	0	74	5.7e-05	1		K.VVDLLAPYQR.G	NCBInr 20110930 (15377270 sequences; 5271744342 residues)	Viridiplantae (Green Plants) (898821 sequences)
								43	1390.71	1389.71	1389.68	0.0285	0	106	3.9e-08	1		K.AHGGFSVFAGVGER.T
								45	1399.8	1398.79	1398.76	0.0298	0	33	0.64	1	U	R.VGLTGLTVAEHFR.D
								48	1409.84	1408.83	1408.8	0.0279	0	57	0.0018	1	U	K.VLNTGSPITVPVGR.A
								61	1492.8	1491.8	1491.77	0.0288	0	94	5.7e-07	1		R.FTQANSEVSALLGR.I
								74	1675.98	1674.98	1674.94	0.035	0	63	0.00032	1	U	R.LVLEVAQHLGENVVR.T
								104	2186.19	2185.19	2185.14	0.0486	0	131	5.5e-11	1	U	R.IPSAVGYQPTLATDLGGLQER.I
TaL-8201	Adenylate kinase A	Hordeum vulgare	gi|326496737	4	161	0.17	7.66/26477	18	1021.5793	1020.5720	1020.5393	0.0327	0	42	0.17	1	U	K.GFILDGFPR.T	NCBInr 20110930 (15377270 sequences; 5271744342 residues)	Viridiplantae (Green Plants) (898821 sequences)
								38	1596.8715	1595.8642	1595.8155	0.0487	0	19	13	1	U	K.TPGVDDVTGEPLIQR.K
								40	1617.9021	1616.8948	1616.8410	0.0539	0	64	0.00046	1	U	K.VLNFAIDDAILEER.I
								45	2137.2029	2136.1956	2136.1215	0.0741	1	35	0.14	1	U	K.FAPPKTPGVDDVTGEPLIQR.K
TaL-7215	Adenylate kinase A	Hordeum vulgare	gi|326517593	6	190	0.26	6.54/26642	2	1021.5099	1020.5026	1020.5393	-0.0367	0	32	1.9	1		K.GFILDGFPR.T	NCBInr 20110930 (15377270 sequences; 5271744342 residues)	Viridiplantae (Green Plants) (898821 sequences)
								47	1582.7819	1581.7746	1581.7999	-0.0252	0	41	0.096	1	U	K.TPGVDDVSGEPLIQR.K
								52	1617.8198	1616.8125	1616.8410	-0.0284	0	80	1.5e-05	1		K.VLNFAIDDAILEER.I
								56	1960.0050	1958.9977	1959.0313	-0.0336	1	9	130	1	U	K.VDKVLNFAIDDAILEER.I
								61	2123.0725	2122.0652	2122.1059	-0.0407	1	20	7.5	1	U	K.FAPPKTPGVDDVSGEPLIQR.K
								69	2296.1223	2295.1150	2295.1535	-0.0385	1	9	100	1	U	K.SRLEAFHIQTEPVIDYYSK.N
Protein translation, processing and degradation-related proteins
TaL-2502	Chloroplast translational elongation factor Tu	Oryza sativa	gi|6525065	4	154	0.12	6.05/50551	34	1435.6233	1434.6160	1434.6626	-0.0466	1	73	5.5e-05	1	U	K.KYDEIDAAPEER.A	NCBInr 20110930 (15377270 sequences; 5271744342 residues)	Viridiplantae (Green Plants) (898821 sequences)
								47	1797.8171	1796.8098	1796.8792	-0.0694	0	59	0.0011	1	U	R.GITINTATVEYETETR.H
								50	1859.8553	1858.8480	1858.9103	-0.0623	0	9	100	1	U	K.MVVELIQPVACEQGMR.F
								56	1929.8522	1928.8449	1928.9144	-0.0695	0	13	33	1	U	R.HSPFFPGYRPQFYMR.T
TaL-1409	30S ribosomal protein S5	Hordeum vulgare	gi|326506396	5	142	0.13	5.08/35439	17	980.4426	979.4354	979.4334	0.0019	0	36	0.4	1	U	K.YCTFPHR.A	NCBInr 20110930 (15377270 sequences; 5271744342 residues)	Viridiplantae (Green Plants) (898821 sequences)
								22	1013.5482	1012.5409	1012.5414	-0.0004	1	24	6.8	1		R.SKNPLNNAR.A
								28	1102.5579	1101.5506	1101.5528	-0.0022	0	16	48	1	U	R.GLPMEELWK.-
								52	1855.9755	1854.9682	1854.9557	0.0126	0	69	0.00015	1	U	K.VMLRPACPGSGVTAGGAVR.V
								54	1871.9821	1870.9748	1870.9506	0.0242	0	(9)	130	5	U	K.VMLRPACPGSGVTAGGAVR.V + Oxidation (M)
TaL-1116	Peptidyl-prolyl cis-trans isomerase FKBP20-2	Oryza sativa	gi|115472151	3	84	0.12	9.49/28236	32	1191.5663	1190.5590	1190.5720	-0.0130	0	34	0.56	1	U	R.APDDFPNFIR.E	NCBInr 20110930 (15377270 sequences; 5271744342 residues)	Viridiplantae (Green Plants) (898821 sequences)
								41	1902.9413	1901.9340	1901.9384	-0.0044	1	18	16	2	U	K.IQEANRAPDDFPNFIR.E
								44	1968.9042	1967.8969	1967.9126	-0.0157	0	31	0.92	1	U	K.DGQQVIFHYVGYNESGR.R
TaL-3218	Proteasome subunit alpha type-2	Oryza sativa	gi|115447473	4	181	0.17	5.39/25828	11	956.4576	955.4504	955.4512	-0.0008	0	26	3.8	1	U	K.QAQQYYR.L	NCBInr 20110930 (15377270 sequences; 5271744342 residues)	Viridiplantae (Green Plants) (898821 sequences)
								24	1084.5513	1083.5440	1083.5461	-0.0021	1	49	0.018	1	U	R.KQAQQYYR.L
								51	1559.9147	1558.9074	1558.9083	-0.0008	1	84	3.6e-06	1	U	R.LYKETIPVTQLVR.E
								61	2167.1240	2166.1167	2166.0780	0.0388	0	22	5.1	1	U	K.IQSLTPNIGVVYSGMGPDFR.V + Oxidation (M)
TaL-8102	20S proteasome beta 7 subunit	Triticum aestivum	gi|52548242	4	124	0.27	6.91/23801	47	1468.6801	1467.6728	1467.6783	-0.0054	0	36	0.3	1	U	K.TNWGFAAFENPSK.G	NCBInr 20110924 (15334873 sequences; 5258635425 residues)	Viridiplantae (Green Plants) (898682 sequences)
								52	1653.8563	1652.8490	1652.8661	-0.0171	0	13	59	3	U	K.ITTEGSTIYPPYALK.T
								57	1742.7604	1741.7531	1741.7617	-0.0086	1	6	190	1	U	R.GEWREDMTFEEAVK.L + Oxidation (M)
								65	1991.9664	1990.9591	1990.9749	-0.0157	0	69	0.00011	1	U	K.HSLIGGSGEFSDFQEILR.Y
TaL-8518	Aspartic proteinase nepenthesin-1 precursor	Oryza sativa	gi|115451209	2	78	0.04	6.64/45733	16	1079.5011	1078.4938	1078.5083	-0.0145	0	51	0.012	1	U	R.SYYFSGSLR.L	NCBInr 20110930 (15377270 sequences; 5271744342 residues)	Viridiplantae (Green Plants) (898821 sequences)
								27	1147.6130	1146.6057	1146.6186	-0.0128	0	27	3.6	2	U	R.WTAPVYAALR.E
TaL-9310	Aspartic proteinase nepenthesin-1 precursor	Oryza sativa	gi|115451209	3	140	0.06	6.64/45733	10	1006.5403	1005.5330	1005.5244	0.0087	0	28	3	1	U	R.VVFDVANSR.V	NCBInr 20110930 (15377270 sequences; 5271744342 residues)	Viridiplantae (Green Plants) (898821 sequences)
								19	1079.5281	1078.5208	1078.5083	0.0125	0	62	0.0011	1	U	R.SYYFSGSLR.L
								29	1147.6361	1146.6288	1146.6186	0.0103	0	51	0.014	1	U	R.WTAPVYAALR.E
TaL-7311	Aspartic proteinase nepenthesin-1 precursor	Hordeum vulgare	gi|326528187	2	53	0.06	8.37/34405	14	1082.4817	1081.4744	1081.5040	-0.0296	0	26	3.3	1	U	K.AGEDYSLTAR.N	NCBInr 20110930 (15377270 sequences; 5271744342 residues)	Viridiplantae (Green Plants) (898821 sequences)
								25	1183.4993	1182.4920	1182.5339	-0.0419	0	27	2	1	U	R.ASEDYCLAVR.D
TaL-0209	Triticain alpha	Triticum aestivum	gi|111073715	1	86	0.03	5.01/51572	44	1552.8551	1551.8478	1551.8369	0.0109	0	86	3.1e-06	1	U	K.AVANQPISVAIEAGGR.A	NCBInr 20110930 (15377270 sequences; 5271744342 residues)	Viridiplantae (Green Plants) (898821 sequences)
TaL-1701	70 kDa heat shock protein	Triticum aestivum	gi|254211611	3	131	0.06	5.01/73724	47	1566.82	1565.82	1565.78	0.0326	0	76	2.7e-05	1	U	K.AVVTVPAYFNDSQR.T	NCBInr 20110930 (15377270 sequences; 5271744342 residues)	Viridiplantae (Green Plants) (898821 sequences)
								76	1735.94	1734.93	1734.91	0.0254	1	22	6	1		R.QAVVNPENTFFSVKR.F
								81	1758.98	1757.97	1757.95	0.0188	0	33	0.55	1	U	K.LSVSNLDEVILVGGSTR.I
TaL-2701	Chloroplast envelope membrane70 kDa heat shock-related protein	Spinacia oleracea	gi|123656	2	99	0.04	5.34/72143	11	1473.6871	1472.6798	1472.6783	0.0015	0	50	0.012	1	U	R.TTPSYVAFTDSER.L	NCBInr 20110930 (15377270 sequences; 5271744342 residues)	Viridiplantae (Green Plants) (898821 sequences)
								17	1680.8350	1679.8277	1679.8267	0.0010	0	48	0.016	1	U	K.NAVVTVPAYFNDSQR.Q
Transcription-related proteins
TaL-8304	Chloroplast stem-loop binding protein of 41 kDa b	Hordeum vulgare	gi|326531332	7	238	0.23	8.87/41017	3	1041.4980	1040.4907	1040.5291	-0.0384	0	42	0.097	1	U	K.YVTFDGLAR.A	NCBInr 20110924 (15334873 sequences; 5258635425 residues)	Viridiplantae (Green Plants) (898682 sequences)
								18	1253.5856	1252.5783	1252.6200	-0.0417	0	40	0.13	1	U	K.GFNVVYDINGR.E
								22	1527.7836	1526.7763	1526.8205	-0.0442	0	18	18	1	U	K.LVQEGHQVTLFTR.G
								27	1655.8584	1654.8511	1654.9155	-0.0644	1	72	7.9e-05	1	U	R.KLVQEGHQVTLFTR.G
								30	1668.7948	1667.7875	1667.8307	-0.0432	0	27	2.4	1	U	K.AGGFPEPEIIHYNPK.D
								37	1825.8340	1824.8267	1824.8948	-0.0680	1	29	1.2	1	U	K.AFPFRDQHFFASVEK.A
								41	2181.1252	2180.1179	2180.2178	-0.0999	0	10	70	1	U	K.AGRPIPIPNAGNQITQLGHVK.D
TaL-8308	Chloroplast stem-loop binding protein of 41 kDa b	Hordeum vulgare	gi|326531332	7	465	0.23	8.87/41017	5	1041.51	1040.5	1040.53	-0.0281	0	52	0.0085	1	U	K.YVTFDGLAR.A	NCBInr 20110930 (15377270 sequences; 5271744342 residues)	Viridiplantae (Green Plants) (898821 sequences)
								33	1253.59	1252.58	1252.62	-0.0421	0	67	0.00031	1	U	K.GFNVVYDINGR.E
								61	1527.78	1526.77	1526.82	-0.0517	0	53	0.0058	1	U	K.LVQEGHQVTLFTR.G
								75	1655.87	1654.86	1654.92	-0.0544	1	105	3.8e-08	1	U	R.KLVQEGHQVTLFTR.G
								79	1668.77	1667.77	1667.83	-0.0636	0	76	2.3e-05	1	U	K.AGGFPEPEIIHYNPK.D
								96	1825.84	1824.84	1824.89	-0.0595	1	46	0.024	1	U	K.AFPFRDQHFFASVEK.A
								118	2181.16	2180.15	2180.22	-0.0676	0	65	0.00021	1	U	K.AGRPIPIPNAGNQITQLGHVK.D
Transport-related proteins
TaL-9303	Voltage dependent anion channel	Triticum aestivum	gi|558650	3	62	0.15	9.33/29298	24	1248.6449	1247.6376	1247.6914	-0.0538	0	40	0.15	1	U	K.GVLSLPFPYQK.S	NCBInr 20110930 (15377270 sequences; 5271744342 residues)	Viridiplantae (Green Plants) (898821 sequences)
								41	1649.7870	1648.7797	1648.8321	-0.0524	0	12	71	1	U	K.VNTLAASYYHQVQR.T
								46	2072.0103	2071.0030	2071.0752	-0.0721	0	10	90	1	U	R.YNNFGVASALIQHAWRPK.S
TaL-7325	YLP	Hordeum vulgare	gi|4099148	6	289	0.2	6.57/26359	12	993.515	992.507	992.504	0.0034	1	34	0.66	2		K.IRQEYER.K	NCBInr 20110930 (15377270 sequences; 5271744342 residues)	Viridiplantae (Green Plants) (898821 sequences)
								19	1026.63	1025.62	1025.62	-0.0019	0	55	0.004	1	U	K.ELVVQGLLR.L
								21	1038.67	1037.66	1037.66	0.0012	1	51	0.0068	1		R.LKEPAVLLR.C
								31	1149.59	1148.58	1148.58	0.0021	1	48	0.025	1		R.FIRQEAEEK.A
								33	1163.6	1162.6	1162.6	-0.0006	0	51	0.012	1	U	K.IVFENTVDAR.L
								49	1463.75	1462.74	1462.74	0.0024	1	49	0.015	1	U	R.DGKIVFENTVDAR.L
Miscellaneous
TaL-8406	UDP-glucuronate decarboxylase 1	Nicotiana tabacum	gi|48093461	4	97	0.09	7.10/38875	8	913.4251	912.4178	912.4276	-0.0098	0	14	54	1	U	K.FFQANMR.I	NCBInr 20110930 (15377270 sequences; 5271744342 residues)	Viridiplantae (Green Plants) (898821 sequences)
								20	967.4893	966.4820	966.4923	-0.0103	0	42	0.1	1	U	R.IFNTYGPR.M
								22	1014.4203	1013.4130	1013.4236	-0.0106	1	20	9.6	1	U	R.SCYDEGKR.V
								45	1381.6410	1380.6337	1380.6496	-0.0159	0	21	9.5	1	U	R.VAETLMFDYHR.Q
TaL-7219	S-like RNase	Triticum aestivum	gi|20271131	1	57	0.07	6.30/28320	64	1915.9707	1914.9634	1914.9435	0.0199	0	57	0.0021	1	U	K.NADVLGALAEQGINPDYR.L	NCBInr 20110924 (15334873 sequences; 5258635425 residues)	Viridiplantae (Green Plants) (898682 sequences)
TaL-7108	S-like RNase	Triticum aestivum	gi|20271131	5	421	0.23	6.30/28320	5	970.4716	969.4643	969.4590	0.0053	0	30	1.2	2	U	R.SYGVCSGLK.E	NCBInr 20110930 (15377270 sequences; 5271744342 residues)	Viridiplantae (Green Plants) (898821 sequences)
								22	1116.5723	1115.5650	1115.5580	0.0070	0	63	0.0013	1	U	K.LGVMPGVQCR.D
								63	1915.9813	1914.9740	1914.9435	0.0305	0	180	1e-15	1	U	K.NADVLGALAEQGINPDYR.L
								69	2044.0663	2043.0590	2043.0385	0.0205	1	45	0.025	1	U	R.KNADVLGALAEQGINPDYR.L
								76	2406.1709	2405.1636	2405.1335	0.0302	0	102	4.4e-08	1	U	K.LEPIENNLNHYWSNIHCPR.T
TaL-1001	Ubiquitin-conjugating enzyme 26	Arabidopsis lyrata	gi|297795885	5	76	0.18	4.90/21425	1	1045.56	1044.56	1044.49	0.0646	0					R.YWTETFAK.N	NCBInr 20110930 (15377270 sequences; 5271744342 residues)	Viridiplantae (Green Plants) (898821 sequences)
								3	1061.58	1060.57	1060.55	0.0169	1					K.NSSLEEKVR.K
								7	1123.57	1122.56	1122.59	-0.0259	1					-.MIDFSRVQK.E
								9	1184.64	1183.63	1183.6	0.036	0					K.NYQVFVSTAR.Y
								11	2211.07	2210.06	2210.08	-0.0163	1					K.NYQVFVSTARYWTETFAK.N
TaL-1623	Ankyrin-repeat protein HBP1	Nicotiana tabacum	gi|13310811	1	53	0.03	4.45/37522	14	1293.6321	1292.6248	1292.6262	-0.0013	0	53	0.0077	1	U	K.NTALHYAAGYGR.K	NCBInr 20110930 (15377270 sequences; 5271744342 residues)	Viridiplantae (Green Plants) (898821 sequences)
TaL-6808	Victorin binding protein	Avena sativa	gi|710308	4	95	0.06	6.48/112298	25	1294.66	1293.66	1293.65	0.0057	0	56	0.0042	1		R.EYAAFPAAWLR.G	NCBInr 20110930 (15377270 sequences; 5271744342 residues)	Viridiplantae (Green Plants) (898821 sequences)
								36	1498.87	1497.86	1497.85	0.0083	0	14	36	5		R.IIGVSVDSSGKPALR.M
								52	2275.12	2274.11	2274.09	0.0221	0	7	170	1	U	K.TFLIASNCHPQTIDICQTR.A
								55	2484.24	2483.24	2483.21	0.0315	1	18	11	1		R.FGVPMGYGGPHAAFLATSQEYKR.L
Unknown
TaL-8008	Os01g0210600	Oryza sativa	gi|115435222	1	51	0.04	8.61/18196	15	949.5245	948.5172	948.5181	-0.0009	0	51	0.015	1	U	R.ATGFVWLR.Q	NCBInr 20110930 (15377270 sequences; 5271744342 residues)	Viridiplantae (Green Plants) (898821 sequences)
TaL-5804	Os03g0713400	Oryza sativa	gi|115454943	3	65	0.04	5.86/82148	24	1058.5090	1057.5017	1057.5015	0.0002	1	13	58	1	U	R.FCYDGLKR.Q	NCBInr 20110826 (15073475 sequences; 5162081924 residues)	Viridiplantae (Green Plants) (895755 sequences)
								33	1315.7340	1314.7267	1314.7296	-0.0029	0	34	0.44	2	U	K.ADVFLLVGTQPR.V
								40	1861.8871	1860.8798	1860.8853	-0.0055	1	17	16	1	U	R.LNEDINEEWISDKTR.F
TaL-7423	Os01g0618100	Oryza sativa	gi|115438617	3	175	0.11	6.28/28234	26	1340.6862	1339.6789	1339.6806	-0.0016	0	42	0.077	1	U	R.DIEPEIVPLCR.E	NCBInr 20110930 (15377270 sequences; 5271744342 residues)	Viridiplantae (Green Plants) (898821 sequences)
								32	1421.7230	1420.7157	1420.7198	-0.0041	0	50	0.013	1	U	R.YIGLSEASPDTIR.R
								37	1484.8453	1483.8380	1483.8398	-0.0018	0	82	6.5e-06	1	U	R.ELGIGIVPYSPIAR.G
TaL-7011	Predicted protein	Hordeum vulgare	gi|326494242	3	212	0.23	9.07/23292	23	1411.89	1410.89	1410.88	0.0053	0	69	6.2e-05	1	U	R.ILIPTLSVLSLSR.V	NCBInr 20110930 (15377270 sequences; 5271744342 residues)	Viridiplantae (Green Plants) (898821 sequences)
								31	1872.97	1871.96	1871.95	0.0115	1	9	120	5	U	R.VPLDAHPAPLSEEDARR.L
								37	2164.16	2163.15	2163.13	0.018	0	135	2.3e-11	1	U	R.AQLYTPSVGGLSANDFIIAAR.I
TaL-5509	Predicted protein	Hordeum vulgare	gi|326505840	5	225	0.11	7.88/52587	17	1152.48	1151.48	1151.5	-0.0244	0	52	0.0066	1		K.YNDGLDHYR.L	NCBInr 20110930 (15377270 sequences; 5271744342 residues)	Viridiplantae (Green Plants) (898821 sequences)
								23	1194.6	1193.59	1193.62	-0.0297	0	45	0.045	1		R.GADAVFAFQLR.N
								30	1242.6	1241.6	1241.63	-0.0323	0	56	0.0038	1	U	R.SQDFLFISGTK.M
								36	1294.66	1293.65	1293.68	-0.0346	0	31	1.3	1		R.INAGANFYIVGR.D
								55	1500.71	1499.7	1499.74	-0.0388	1	41	0.1	1	U	R.SVEIYPHNKEER.I
