# Supplementary material for: Comparative proteomics illustrates the complexity of drought resistance mechanisms in two wheat (Triticum aestivum L.) cultivars under dehydration and rehydration
Source: BMC Plant Biol. 2016 Aug 31;16(1):188. doi: 10.1186/s12870-016-0871-8 (PMC5006382; doi:10.1186/s12870-016-0871-8)
Supplement: Additional file 4: Table S2. — The primary identification information of differentially abundant proteins associated with drought stress response in Longchun 23 by MALDI-TOF/TOF MS. (XLSX 74 kb) [file 12870_2016_871_MOESM4_ESM.xlsx]

## Sheet: Sheet1
Additional file 4: Table S2. The primary identification information of differentially expressed proteins associated with drought stress response in Longchun 23 by MALDI-TOF/TOF MS. Protein identifications were performed by searching for the Viridiplantae index of the NCBInr database using peptide mass fingerprinting (PMF) and MS/MS data from a MALDI-TOF/TOF mass spectrometry analysis. a. The spot…
Spot No.a	Protein Name	Organism	gi No.b	PNc	Scored	Coveragee (%)	Theoreticalf pI/ Mr (Da)	Query No.	Observed	Mr (expt)	Mr (calc)	Delta	Miss	Query score	Expect	Rank	Unique	Peptide sequence	Database	Taxonomy
Metabolism-related proteins
TaL-3608	6-phosphogluconate dehydrogenate, decarboxylating-like isoform 1	Brachypodium distachyon	gi|357110692	7	371	0.2	5.61/52860	12	1052.56	1051.55	1051.55	0.0042	0	41	0.12	1		K.GFPISVYNR.T	NCBInr 20120107 (16831682 sequences; 5781564572 residues)	Viridiplantae (Green Plants) (1022713 sequences)
								14	1064.58	1063.57	1063.57	0.0041	1	66	0.0006	1		R.FLSGLKDER.V
								25	1258.55	1257.55	1257.54	0.006	0	64	0.00062	1		R.DYFGAHTYER.V
								34	1380.77	1379.77	1379.76	0.0031	1	67	0.00028	1	U	R.DRLPANLVQAQR.D
								54	1630.87	1629.86	1629.85	0.0114	1	53	0.007	1	U	K.STEKGWGLNLGELAR.I
								63	1681.83	1680.83	1680.81	0.0109	0	47	0.026	1	U	R.GLLYLGMGVSGGEEGAR.H + Oxidation (M)
								87	2898.57	2897.56	2897.52	0.0418	1	34	0.15	1	U	R.AKIEGNLPLYGFHDPASFVNSIQKPR.V
TaL-3806	Transketolase, chloroplastic	Hordeum vulgare	gi|326533372	8	255	0.11	5.45/74032	16	996.4866	995.4794	995.4613	0.0180	0	31	1.3	1	U	K.NPYWFNR.D	NCBInr 20120107 (16831682 sequences; 5781564572 residues)	Viridiplantae (Green Plants) (1022713 sequences)
								20	1012.6456	1011.6383	1011.6189	0.0194	0	25	3.6	1	U	K.RPSILALSR.Q
								32	1140.7371	1139.7298	1139.7138	0.0160	1	10	82	9	U	R.KRPSILALSR.Q
								38	1267.6105	1266.6032	1266.5894	0.0138	1	25	4.4	1	U	K.NPYWFNRDR.F
								40	1280.6010	1279.5937	1279.5793	0.0145	1	36	0.38	1	U	K.NGNDGYDEIRK.A
								50	1615.7233	1614.7160	1614.6984	0.0176	1	21	9.2	1	U	K.MFGDFQKDTPEER.N + Oxidation (M)
								59	1901.9580	1900.9507	1900.9207	0.0301	1	30	1.1	1	U	K.FAQYEQKYPEDAATLK.S
								61	2004.0074	2003.0001	2002.9708	0.0293	0	77	2e-05	1	U	K.ANSYAVHGAALGTSEVEATR.A
TaL-6413	Glyceraldehyde-3-phosphate dehydrogenase A, chloroplastic	Hordeum vulgare	gi|326500100	4	137	0.12	7.60/43015	57	1277.6851	1276.6778	1276.6411	0.0367	0	39	0.25	1	U	K.TLAEEVNQAFR.D	NCBInr 20120107 (16831682 sequences; 5781564572 residues)	Viridiplantae (Green Plants) (1022713 sequences)
								87	1771.9445	1770.9372	1770.9000	0.0373	0	69	0.00013	1	U	R.GDSSPLEVIAINDTGGVK.Q
								90	1786.8571	1785.8498	1785.8111	0.0388	0	15	35	1		K.VIAWYDNEWGYSQR.V
								114	2090.1028	2089.0955	2089.0439	0.0516	1	13	42	1	U	K.TLAEEVNQAFRDAAANELK.G
TaL-1207	Triosephosphate isomerase	Secale cereale	gi|1174745	3	145	0.13	6.00/31955	8	954.475	953.468	953.476	-0.0078	0	54	0.006	1	U	K.FFVGGNWK.C	NCBInr 20120107 (16831682 sequences; 5781564572 residues)	Viridiplantae (Green Plants) (1022713 sequences)
								36	1486.73	1485.72	1485.75	-0.0267	1	61	0.0013	1	U	R.HVIGEDDEFIGKK.A
								53	2134.09	2133.08	2133.1	-0.0156	1	30	0.95	1	U	K.VASPEQAQEVHAAVRDWLK.T
TaL-3702	Enolase 2	Zea mays	gi|162460735	3	162	0.09	5.70/48418	10	978.518	977.511	977.497	0.0139	1	44	0.086	1		K.FRAPVEPY.-	NCBInr 20120107 (16831682 sequences; 5781564572 residues)	Viridiplantae (Green Plants) (1022713 sequences)
								30	1533.81	1532.8	1532.81	-0.0105	0	39	0.17	2	U	R.IEEELGAIAVYAGAK.F
								36	1790.92	1789.92	1789.92	-0.0036	0	79	1.9e-05	1		R.AAVPSGASTGVYEALELR.D
TaL-8210	Acid phosphatase 1	Hordeum vulgare	gi|326489953	2	98	0.09	9.22/29881	58	1423.7656	1422.7583	1422.7368	0.0215	1	62	0.00096	1	U	R.LGVEAHNVRDWK.T	NCBInr 20120107 (16831682 sequences; 5781564572 residues)	Viridiplantae (Green Plants) (1022713 sequences)
								64	1465.9685	1464.9612	1464.9392	0.0220	0	35	0.052	1	U	K.LLSVGIKPVILTGR.R
TaL-6412	Malate dehydrogenase 1, mitochondrial-like	Micromonas	gi|255073915	2	186	0.03	4.95/33823	3	1219.7147	1218.7074	1218.6972	0.0102	0	86	3.8e-06	1	U	K.IFGVTTLDVVR.S	NCBInr 20120107 (16831682 sequences; 5781564572 residues)	Viridiplantae (Green Plants) (1022713 sequences)
								8	1347.8114	1346.8041	1346.7922	0.0119	1	100	1.1e-07	1	U	K.KIFGVTTLDVVR.S
TaL-7405	Malate dehydrogenase, glyoxysomal-like	Brachypodium distachyon	gi|357113800	6	337	0.21	8.39/37990	3	852.393	851.386	851.396	-0.0101	0	43	0.09	1		K.FADACLR.G	NCBInr 20120107 (16831682 sequences; 5781564572 residues)	Viridiplantae (Green Plants) (1022713 sequences)
								13	1313.77	1312.77	1312.78	-0.0172	1	52	0.0077	1		K.RLLGVTTLDVAR.A
								23	1487.76	1486.75	1486.78	-0.0241	0	99	2.9e-07	1		R.ANTFVAEVLGVDPR.D
								35	1826.91	1825.9	1825.92	-0.0216	0	61	0.001	1		R.GGAEEILPLGPLNDFER.A
								60	2708.47	2707.46	2707.47	-0.0104	0	83	2.4e-06	1	U	R.GFLGQQQLEAALTGMDLVIIPAGLPR.K
								63	2724.47	2723.46	2723.47	-0.0095	0	-74	2.2e-05	1	U	R.GFLGQQQLEAALTGMDLVIIPAGLPR.K + Oxidation (M)
TaL-4703	Aldehyde dehydrogenase family 2 member B7	Brachypodium distachyon	gi|357124561	4	209	0.06	7.17/59436	38	1074.5221	1073.5148	1073.4930	0.0218	0	36	0.46	1	U	K.AFDEGPWPR.M	NCBInr 20120107 (16831682 sequences; 5781564572 residues)	Viridiplantae (Green Plants) (1022713 sequences)
								56	1202.6031	1201.5958	1201.5880	0.0078	1	57	0.0036	1	U	R.KAFDEGPWPR.M
								68	1247.6727	1246.6654	1246.6670	-0.0015	1	63	0.0011	1		K.FNDLNEVIKR.A
								110	1705.9014	1704.8941	1704.9087	-0.0145	0	53	0.0063	1		K.IAQEEIFGPVQSIFK.F
TaL-6808	Formate--tetrahydrofolate ligase-like	Brachypodium distachyon	gi|357153847	2	46	0.02	8.16/77679	4	1023.5511	1022.5438	1022.5331	0.0107	1	20	17	1	U	R.FADVMLRR.L + Oxidation (M)	NCBInr 20120107 (16831682 sequences; 5781564572 residues)	Viridiplantae (Green Plants) (1022713 sequences)
								14	1286.6832	1285.6759	1285.6666	0.0093	0	26	3.9	1	U	R.LDIDPASITWR.R
TaL-3500	Putative 1-deoxy-D-xylulose 5-phosphate reductoisomerase	Hordeum vulgare	gi|34996397	5	290	0.11	6.44/52997	40	1282.6626	1281.6553	1281.6353	0.0200	0	64	0.00062	1	U	K.YPSVDLAYAAGR.A	NCBInr 20120107 (16831682 sequences; 5781564572 residues)	Viridiplantae (Green Plants) (1022713 sequences)
								43	1296.6333	1295.6260	1295.5969	0.0292	0	45	0.055	1	U	R.VYCSEVTWPR.L
								48	1362.7351	1361.7278	1361.7051	0.0227	1	74	6.1e-05	1	U	R.KFAANLQPSSSGR.S
								73	1846.0221	1845.0148	1844.9785	0.0363	1	34	0.66	1	U	R.VILTASGGAFRDWPVEK.L
								79	1907.0079	1906.0006	1905.9585	0.0422	1	73	5.1e-05	1	U	K.APDNVKYPSVDLAYAAGR.A
TaL-4814	Methionine synthase	Hordeum vulgare	gi|50897038	5	240	0.1	5.68/84794	28	1096.59	1095.58	1095.57	0.0081	0	52	0.0096	1		K.YLFAGVVDGR.N	NCBInr 20120107 (16831682 sequences; 5781564572 residues)	Viridiplantae (Green Plants) (1022713 sequences)
								63	1864.9	1863.89	1863.87	0.0205	0	31	0.85	1		K.SEHAFYLDWAVHSFR.I
								71	1991.03	1990.02	1990	0.0222	0	24	4.5	1	U	K.IQEELDIDVLVHGEPER.N
								76	2043.05	2042.05	2042.02	0.0241	0	49	0.013	1	U	R.EGVVYGAGIGPGVYDIHSPR.I
								90	2268.21	2267.2	2267.16	0.0377	0	84	3.6e-06	1		K.EVEDLEAGGIQVIQIDEAALR.E
TaL-4603	S-adenosylmethionine synthase 2	Dianthus caryophyllus	gi|127046	3	103	0.07	5.57/43618	65	1453.7754	1452.7681	1452.7474	0.0207	0	49	0.018	1		R.FVIGGPHGDAGLTGR.K	NCBInr 20120107 (16831682 sequences; 5781564572 residues)	Viridiplantae (Green Plants) (1022713 sequences)
								73	1581.8746	1580.8673	1580.8423	0.0250	1	30	1.2	1		R.FVIGGPHGDAGLTGRK.I
								86	1775.9000	1774.8927	1774.8638	0.0289	0	24	5.4	1	U	K.YLDENTIFHLNPSGR.F
TaL-3514	Aspartate-semialdehyde dehydrogenase-like	Hordeum vulgare	gi|326500176	2	118	0.1	6.04/40573	16	2013.0359	2012.0286	2012.0075	0.0211	0	58	0.0018	1	U	R.AHAPAAVASGAVVVDNSSAYR.M	NCBInr 20120107 (16831682 sequences; 5781564572 residues)	Viridiplantae (Green Plants) (1022713 sequences)
								26	2270.1230	2269.1157	2269.0975	0.0183	0	60	0.00087	1	U	R.AHAESVNLQFEKPLDEDTAR.E
TaL-6612	Aminotransferase	Hordeum vulgare	gi|326487678	5	188	0.12	6.90/55806	19	1216.6827	1215.6754	1215.6612	0.0143	0	69	0.00027	1		K.AFAGSPIVGEIR.G	NCBInr 20120107 (16831682 sequences; 5781564572 residues)	Viridiplantae (Green Plants) (1022713 sequences)
								25	1366.6853	1365.6780	1365.6618	0.0162	0	11	130	3		K.LPFYHSFWNR.T
								29	1433.7926	1432.7853	1432.7562	0.0291	0	21	13	1	U	R.GVGLIIGTEFADNK.S
								33	1662.7958	1661.7885	1661.7685	0.0200	0	64	0.00054	1		R.FHLPGETEEEFATR.L
								36	1707.9160	1706.9087	1706.8892	0.0195	0	23	5.4	1	U	K.LVWYYNNALGRPNK.K
Photosynthesis-related proteins
TaL-4708	Ribulose-1,5-bisphosphate carboxylase/oxygenase large subunit	Brotherella fauriei	gi|9967379	2	73	0.04	6.18/51626	45	1187.6677	1186.6604	1186.6571	0.0034	0	24	12	1	U	R.DNGLLIHIHR.A	NCBInr 20120107 (16831682 sequences; 5781564572 residues)	Viridiplantae (Green Plants) (1022713 sequences)
								63	1465.76	1464.76	1464.75	0.0097	0	49	0.036	1		K.TFQGPPHGIQVER.D
TaL-4705	Ribulose-1,5-bisphosphate carboxylase/oxygenase large subunit	Taxus baccata	gi|21360798	3	176	0.09	6.91/49254	41	1187.6727	1186.6654	1186.6571	0.0083	0	51	0.025	1		R.DNGLLLHIHR.A	NCBInr 20120107 (16831682 sequences; 5781564572 residues)	Viridiplantae (Green Plants) (1022713 sequences)
								54	1465.7646	1464.7573	1464.7474	0.0099	0	89	3.8e-06	1		K.TFQGPPHGIQVER.D
								77	2410.2200	2409.2127	2409.1488	0.0639	1	37	0.21	1	U	R.DTYYTPQYQTKDTDILAAFR.V
TaL-6214	rbcL	Triticum aestivum	gi|12344	2	95	0.05	6.60/47600	34	1187.6725	1186.6652	1186.6571	0.0081	0	64	0.0013	1		R.DNGLLLHIHR.A	NCBInr 20120107 (16831682 sequences; 5781564572 residues)	Viridiplantae (Green Plants) (1022713 sequences)
								42	1651.8760	1650.8687	1650.8505	0.0182	1	31	0.9	1	U	K.AIKFEFEPVDTIDK.-
TaL-1703	RuBisCO large subunit-binding protein subunit alpha	Triticum aestivum	gi|134102	7	474	0.15	4.83/57656	30	1064.55	1063.54	1063.53	0.0151	0	57	0.0049	1	U	K.SIVEFENAR.V	NCBInr 20120107 (16831682 sequences; 5781564572 residues)	Viridiplantae (Green Plants) (1022713 sequences)
								46	1286.71	1285.7	1285.69	0.0169	0	75	4.8e-05	1	U	K.TVQGLIEELER.K
								67	1495.8	1494.79	1494.77	0.0178	0	62	0.00086	1		R.GYISPQFVTNLEK.S
								75	1553.91	1552.91	1552.88	0.0227	0	77	1.8e-05	2		K.EIIPLLEQTTQLR.C
								98	1769.95	1768.94	1768.91	0.0298	0	50	0.012	1	U	R.AIELANPMENAGAALIR.E + Oxidation (M)
								112	1885.04	1884.03	1884	0.0362	0	86	2.4e-06	1	U	K.DLGLLVENATVDQLGTAR.K
								128	2096.28	2095.27	2095.23	0.0434	1	67	3.2e-05	1	U	K.ITSIKEIIPLLEQTTQLR.C
TaL-4113	Oxygen-evolving enhancer protein 2	Triticum aestivum	gi|131394	7	366	0.33	8.84/27424	9	916.4659	915.4587	915.4562	0.0024	1	39	0.29	1	U	K.WNPSKER.E	NCBInr 20120107 (16831682 sequences; 5781564572 residues)	Viridiplantae (Green Plants) (1022713 sequences)
								19	945.5146	944.5074	944.5080	-0.0006	0	45	0.081	1	U	R.EFPGQVLR.Y
								56	1230.6617	1229.6544	1229.6517	0.0028	1	40	0.17	1	U	K.EREFPGQVLR.Y
								61	1243.6700	1242.6627	1242.6608	0.0019	0	52	0.011	1	U	K.QYYSITVLTR.T
								79	1434.6582	1433.6509	1433.6463	0.0046	0	81	1.1e-05	1	U	K.NTDFVAYSGEGFK.L
								138	2370.2268	2369.2195	2369.1750	0.0445	1	69	0.0001	1	U	R.YEDNFDATSNLSVIINPTTKK.T
								150	2921.5166	2920.5093	2920.4131	0.0962	0	40	0.046	1	U	K.TITDYGSPEEFLSQVGFLLGQQSYGGK.T
TaL-4204	Thylakoid lumenal 29 kDa protein, chloroplastic	Hordeum vulgare	gi|326513514	5	274	0.16	7.57/37707	11	858.4423	857.4350	857.4355	-0.0005	0	56	0.0053	1	U	K.TGGPNGSIR.L	NCBInr 20120107 (16831682 sequences; 5781564572 residues)	Viridiplantae (Green Plants) (1022713 sequences)
								23	945.5510	944.5438	944.5444	-0.0006	0	39	0.32	1	U	K.FISVGLGPR.Q
								42	1209.6246	1208.6173	1208.6149	0.0024	1	56	0.0042	1	U	R.QRSEFQSSIK.S
								50	1261.6044	1260.5971	1260.6026	-0.0055	0	70	0.00034	1	U	K.INYEAYTYPK.Q
								95	2000.1278	1999.1205	1999.1102	0.0103	1	53	0.0034	1	U	K.GGPISFADLVQIGASQALKK.T
TaL-3508	Glutamate-1-semialdehyde 2,1-aminomutase	Hordeum vulgare	gi|1170029	8	300	0.22	6.39/49690	43	1271.64	1270.64	1270.63	0.0014	0	12	130	4		K.ELMPGGVNSPVR.A + Oxidation (M)	NCBInr 20120107 (16831682 sequences; 5781564572 residues)	Viridiplantae (Green Plants) (1022713 sequences)
								46	1286.73	1285.72	1285.71	0.0047	0	100	1.5e-07	1		K.IIGGGLPVGAYGGR.K
								49	1332.72	1331.71	1331.71	0.0058	0	69	0.00021	1	U	K.SVGGQPIVFDSVK.G
								60	1512.7	1511.7	1511.69	0.009	0	48	0.024	1	U	R.FVNSGTEACMGALR.L
								62	1528.7	1527.69	1527.68	0.013	0	-16	31	1	U	R.FVNSGTEACMGALR.L + Oxidation (M)
								69	1766.82	1765.81	1765.79	0.0219	0	18	19	1		K.FEGCYHGHADSFLVK.A
								73	1797.93	1796.92	1796.88	0.0457	0	15	40	1	U	K.QDGALLVFDEVMTGFR.L
								83	2201.14	2200.14	2200.11	0.0308	0	40	0.1	1	U	R.LAYGGAQEYFGITPDVTTLGK.I
TaL-3511	Glutamate-1-semialdehyde 2,1-aminomutase	Hordeum vulgare	gi|1170029	8	351	0.22	6.39/49690	16	1270.54	1269.53	1269.53	-0.006	0	38	0.17	1	U	K.TGHEMCGGHIR.G + Oxidation (M)	NCBInr 20120107 (16831682 sequences; 5781564572 residues)	Viridiplantae (Green Plants) (1022713 sequences)
								19	1286.72	1285.72	1285.71	0.0015	0	81	1.4e-05	1		K.IIGGGLPVGAYGGR.K
								22	1332.71	1331.7	1331.71	-0.0069	0	70	0.00017	1	U	K.SVGGQPIVFDSVK.G
								27	1512.69	1511.68	1511.69	-0.0025	0	38	0.19	1	U	R.FVNSGTEACMGALR.L
								29	1528.68	1527.67	1527.68	-0.006	0	-20	13	1	U	R.FVNSGTEACMGALR.L + Oxidation (M)
								32	1766.8	1765.79	1765.79	0.0035	0	60	0.0011	1		K.FEGCYHGHADSFLVK.A
								35	1797.91	1796.91	1796.88	0.0286	0	30	1.3	1	U	K.QDGALLVFDEVMTGFR.L
								46	2201.12	2200.12	2200.11	0.0118	0	35	0.32	1	U	R.LAYGGAQEYFGITPDVTTLGK.I
TaL-6202	Carbonic anhydrase	Hordeum vulgare	gi|729003	5	128	0.2	8.93/35736	44	1219.5178	1218.5105	1218.5162	-0.0056	0	23	7.5	1	U	K.YMVFACADSR.V	NCBInr 20120107 (16831682 sequences; 5781564572 residues)	Viridiplantae (Green Plants) (1022713 sequences)
								49	1235.5037	1234.4964	1234.5111	-0.0147	0	(14)	45	1	U	K.YMVFACADSR.V + Oxidation (M)
								65	1945.9641	1944.9568	1944.9979	-0.0411	0	43	0.064	1	U	R.VCPSVTLGLEPGEAFTIR.N
								70	2098.9365	2097.9292	2097.9796	-0.0504	1	38	0.11	1	U	K.LVGGHYDFVSGKFETWEQ.-
								78	2420.1389	2419.1316	2419.1808	-0.0492	1	25	2.1	1	U	K.ALLSLKDGADDSFHFVEDWVR.I
TaL-7306	Magnesium-protoporphyrin O-methyltransferase-like	Hordeum vulgare	gi|326492700	7	347	0.21	8.73/34889	22	1030.6537	1029.6464	1029.6335	0.0129	1	39	0.23	1	U	K.RLVISFAPK.T	NCBInr 20120107 (16831682 sequences; 5781564572 residues)	Viridiplantae (Green Plants) (1022713 sequences)
								35	1154.6718	1153.6645	1153.6495	0.0150	1	64	0.00092	1	U	K.TLYFDVLKR.V
								40	1191.5592	1190.5519	1190.5356	0.0163	0	46	0.045	1	U	R.AYFNSTGFER.W
								52	1308.6731	1307.6658	1307.6550	0.0108	0	41	0.15	1	U	K.GFISTQFYFAK.L
								63	1457.7491	1456.7418	1456.7270	0.0148	1	39	0.2	1	U	K.AQAEAVGGGDKEAVR.A
								69	1550.8148	1549.8075	1549.7929	0.0146	1	40	0.15	1	U	K.NKGFISTQFYFAK.L
								87	1673.8706	1672.8633	1672.8420	0.0213	1	80	1.2e-05	1	U	R.AYLHSEKDIEEALR.A
Redox homeostasis-related proteins
TaL-2602	Gamma-glutamylcysteine synthetase	Triticum aestivum	gi|57903694	4	185	0.12	5.30/43079	13	940.4686	939.4614	939.4596	0.0017	1	22	10	2	U	K.GRYEIMR.N + Oxidation (M)	NCBInr 20120107 (16831682 sequences; 5781564572 residues)	Viridiplantae (Green Plants) (1022713 sequences)
								51	1217.6656	1216.6583	1216.6564	0.0019	0	50	0.022	1	U	K.EGKPNGFLSLR.S
								67	1358.6143	1357.6070	1357.6011	0.0059	0	62	0.00083	1	U	R.SHIWTDTDNNR.S
								117	1851.9507	1850.9434	1850.9237	0.0197	0	51	0.0099	1	U	K.AVGEELGVGFLGMGFQPK.W + Oxidation (M)
TaL-5201	Ascorbate peroxidase	Hordeum vulgare	gi|3688398	7	453	0.34	5.85/27532	35	1036.5	1035.49	1035.48	0.0105	0	55	0.0061	1	U	R.SGFEGPWTR.N	NCBInr 20120107 (16831682 sequences; 5781564572 residues)	Viridiplantae (Green Plants) (1022713 sequences)
								76	1505.76	1504.75	1504.73	0.0194	0	113	7.8e-09	1	U	R.LAWHSAGTFDVSSK.T
								83	1525.76	1524.75	1524.74	0.0116	1	82	9.1e-06	1	U	K.AFFEDYKEAHLR.L
								98	1627.96	1626.95	1626.93	0.0194	0	40	0.081	1	U	K.TLLTDPVFRPLVEK.Y
								119	1832.01	1831	1830.97	0.0342	0	78	1.8e-05	1	U	K.KPAEQAHAANAGLDIAVR.M
								135	2055.07	2054.06	2054.02	0.0364	0	86	2.5e-06	1	U	K.QMGLSDQDIVALSGGHTLGR.C
								138	2071.06	2070.05	2070.02	0.0361	0	-55	0.0029	1	U	K.QMGLSDQDIVALSGGHTLGR.C + Oxidation (M)
Defence-related proteins
TaL-5701	Beta-glucosidase	Triticum aestivum	gi|90990912	5	202	0.11	6.55/64980	7	866.4384	865.4311	865.4446	-0.0136	0	47	0.035	1	U	R.FSIAWSR.I	NCBInr 20120107 (16831682 sequences; 5781564572 residues)	Viridiplantae (Green Plants) (1022713 sequences)
								18	988.3976	987.3904	987.4120	-0.0217	0	17	29	3	U	R.GDYPFSMR.S + Oxidation (M)
								42	1694.8402	1693.8329	1693.8747	-0.0418	1	51	0.0087	1	U	R.HISAVKDAIDQGADVR.G
								45	1807.8931	1806.8858	1806.9305	-0.0446	0	54	0.0054	1	U	R.SIDYNLGWFLEPVVR.G
								57	2024.8690	2023.8617	2023.9123	-0.0506	0	34	0.24	1	U	R.TNGDVAANSYHLYEEDVK.A
TaL-7104	Thaumatin-like protein TLP5	Hordeum vulgare	gi|56682582	3	122	0.18	6.04/25813	11	1135.4424	1134.4351	1134.4223	0.0128	0	39	0.11	1		K.FGGDTYCCR.G	NCBInr 20120107 (16831682 sequences; 5781564572 residues)	Viridiplantae (Green Plants) (1022713 sequences)
								19	1662.8219	1661.8146	1661.7984	0.0162	0	65	0.00041	1	U	R.CSYTIWPGALPGGGAR.L
								27	1985.9756	1984.9683	1984.9425	0.0258	0	17	24	1	U	R.LDPGQSWQLNMPAGTAGAR.V + Oxidation (M)
TaL-6105	Thaumatin-like protein TLP5	Hordeum vulgare	gi|56682582	3	140	0.18	6.04/25813	42	1135.44	1134.44	1134.42	0.0151	0	43	0.055	1		K.FGGDTYCCR.G	NCBInr 20120107 (16831682 sequences; 5781564572 residues)	Viridiplantae (Green Plants) (1022713 sequences)
								68	1662.83	1661.82	1661.8	0.0258	0	60	0.0012	1	U	R.CSYTIWPGALPGGGAR.L
								96	1985.99	1984.98	1984.94	0.0407	0	37	0.24	1	U	R.LDPGQSWQLNMPAGTAGAR.V + Oxidation (M)
TaL-3301	Class II chitinase-like protein	Arabidopsis thaliana	gi|15234281	1	54	0.05	9.04/31901	44	1823.8884	1822.8811	1822.8751	0.0061	0	54	0.0052	1	U	R.GPIQLSWNYNYGQAGR.A	NCBInr 20120107 (16831682 sequences; 5781564572 residues)	Viridiplantae (Green Plants) (1022713 sequences)
TaL-0403	Putative plastid-lipid-associated protein 3, chloroplastic	Hordeum vulgare	gi|326491997	4	243	0.16	4.74/39570	38	1289.6730	1288.6657	1288.6623	0.0034	1	80	1.8e-05	1	U	R.VDKISQEIDSR.S	NCBInr 20120107 (16831682 sequences; 5781564572 residues)	Viridiplantae (Green Plants) (1022713 sequences)
								55	1481.7659	1480.7586	1480.7596	-0.0010	0	75	6.5e-05	1	U	R.CLVDTVYGSGLGLK.A
								68	1623.8800	1622.8727	1622.8668	0.0059	1	60	0.0012	1	U	K.SWLLTTYLDKDLR.I
								105	2364.3127	2363.3054	2363.2849	0.0205	1	27	0.99	1	U	R.AFASIAGSISGQPPLKVPIPGDNK.A
Energy-related proteins
TaL-3707	F0-F1 ATPase alpha subunit	Sorghum bicolor	gi|9408184	6	275	0.19	5.96/47840	71	1537.77	1536.77	1536.74	0.0289	0	73	7.4e-05	1		R.EAFPGDVFYLHSR.L	NCBInr 20120107 (16831682 sequences; 5781564572 residues)	Viridiplantae (Green Plants) (1022713 sequences)
								98	1834.88	1833.87	1833.84	0.0382	0	49	0.017	1		R.MTNFYTNFQVDEIGR.V
								101	1850.87	1849.87	1849.83	0.0357	0	-41	0.097	1		R.MTNFYTNFQVDEIGR.V + Oxidation (M)
								107	2025.17	2024.16	2024.12	0.045	1	37	0.13	1	U	R.LTEVLKQPQYEPLPIEK.Q
								112	2157.1	2156.1	2156.05	0.0508	0	50	0.0088	3		R.VYGLNEIQAGEMVEFASGVK.G + Oxidation (M)
								124	2308.21	2307.2	2307.15	0.0522	0	66	0.00022	1		R.EVAAFAQFGSDLDAATQALLNR.G
Protein translation, processing and degradation-related proteins
TaL-1810	Elongation factor G	Brachypodium distachyon	gi|357164996	8	299	0.16	5.25/84279	5	885.478	884.471	884.476	-0.005	0	36	0.41	1		R.ILYYTGR.N	NCBInr 20120107 (16831682 sequences; 5781564572 residues)	Viridiplantae (Green Plants) (1022713 sequences)
								29	1434.72	1433.71	1433.73	-0.0124	0	48	0.025	1	U	K.QSGGSGQFADIIVR.F
								35	1565.76	1564.75	1564.75	-0.0043	0	32	0.82	1	U	R.RPSDDEPFSGLAFK.I
								40	1614.81	1613.8	1613.81	-0.0076	0	7	280	3	U	K.IMTDPYVGSLTFVR.I + Oxidation (M)
								42	1820.92	1819.92	1819.92	-0.0044	1	52	0.0068	1		R.EFKVEANVGAPQVNYR.E
								49	2068.08	2067.07	2067.06	0.0049	0	43	0.046	1		R.INIIDTPGHVDFTLEVER.A
								51	2098.12	2097.11	2097.11	0.0015	0	58	0.0014	1	U	K.GIEESLPNGVLAGYPVVDLR.A
								67	2433.25	2432.24	2432.23	0.0081	0	23	4.2	1	U	R.AVLVDGSYHDVDSSVLAFQIAAR.G
TaL-2610	Elongation factor Tu	Brachypodium distachyon	gi|357149925	7	428	0.19	5.88/50638	33	1139.65	1138.64	1138.63	0.0051	0	79	1.9e-05	1	U	K.VGDPVDLVGIR.E
								58	1435.68	1434.67	1434.66	0.0121	1	74	6.1e-05	1		K.KYDEIDAAPEER.A
								92	1797.91	1796.9	1796.88	0.0205	0	59	0.0015	1	U	R.GITINTATVEYETETR.H
								110	1945.94	1944.94	1944.91	0.0263	0	5	330	1	U	R.HSPFFPGYRPQFYMR.T + Oxidation (M)
								116	2029.03	2028.02	2027.99	0.0295	0	60	0.0011	1	U	K.DQVDDEELLELVDLEVR.E
								126	2121.16	2120.15	2120.12	0.0365	0	84	3.3e-06	1	U	R.QTDLPFLLAVEDVFSITGR.G
								133	2157.12	2156.12	2156.08	0.0327	1	69	0.00012	1	U	K.KDQVDDEELLELVDLEVR.E
TaL-2307	Polyadenylate-binding protein 2-like	Brachypodium distachyon	gi|357124786	4	188	0.32	5.28/23606	15	1027.5281	1026.5208	1026.5094	0.0114	0	40	0.17	1	U	K.LSESELHGR.Q	NCBInr 20120107 (16831682 sequences; 5781564572 residues)	Viridiplantae (Green Plants) (1022713 sequences)
								27	1346.7715	1345.7642	1345.7606	0.0037	1	42	0.11	1	U	R.VTILTDKFGQPK.G
								37	2000.0226	1999.0153	1998.9938	0.0215	0	66	0.00027	1	U	K.GFAYVEFVEAEAIQEAVK.L
								47	3214.5081	3213.5008	3213.4244	0.0764	0	40	0.04	1	U	R.SVFVGNVDYACTPEEVQQHFNSCGTVNR.V
TaL-3103	50S ribosomal protein L10, chloroplastic	Hordeum vulgare	gi|326507838	5	160	0.34	8.31/24197	32	1746.87	1745.86	1745.85	0.0113	0	40	0.12	1	U	K.AIEGTPWEALKPCMK.G + Oxidation (M)	NCBInr 20120107 (16831682 sequences; 5781564572 residues)	Viridiplantae (Green Plants) (1022713 sequences)
								43	2182.17	2181.16	2181.14	0.0265	1	28	1.2	1	U	K.QFQGIRDALPESCHLLVAK.N
								54	2312.23	2311.22	2311.19	0.0318	1	46	0.019	1	U	R.EQLEGCYLLAGIRYEGLTVK.Q
								60	2457.32	2456.31	2456.27	0.0432	0	45	0.019	1	U	K.GMNAWLFVHTEEVPVALKPYR.A
								62	2473.31	2472.31	2472.26	0.0443	0	-6	180	1	U	K.GMNAWLFVHTEEVPVALKPYR.A + Oxidation (M)
TaL-5102	50S ribosomal protein L10, chloroplastic	Hordeum vulgare	gi|326507838	3	166	0.14	8.31/24197	35	1521.77	1520.76	1520.77	-0.0049	0	65	0.00046	1		R.EQLEGCYLLAGIR.Y	NCBInr 20120107 (16831682 sequences; 5781564572 residues)	Viridiplantae (Green Plants) (1022713 sequences)
								40	1654.79	1653.79	1653.79	-0.0021	0	76	2.9e-05	1	U	R.VEETNDFIGAVFEGK.Y
								47	2068.99	2067.98	2067.97	0.0073	1	25	2.8	1	U	K.EERVEETNDFIGAVFEGK.Y
TaL-8206	Peptidyl-prolyl cis-trans isomerase, chloroplastic-like	Hordeum vulgare	gi|326499938	6	335	0.24	9.67/30263	10	982.5254	981.5182	981.5032	0.0150	0	34	0.73	1	U	R.GFNRPYTK.I	NCBInr 20120107 (16831682 sequences; 5781564572 residues)	Viridiplantae (Green Plants) (1022713 sequences)
								13	1018.5392	1017.5319	1017.5277	0.0042	0	17	42	7	U	R.VVAGMDVVGR.I + Oxidation (M)
								19	1183.6621	1182.6548	1182.6397	0.0151	0	79	2.1e-05	1	U	R.FLSLATGVGYR.R
								28	1388.7308	1387.7235	1387.7096	0.0139	0	62	0.0011	1	U	K.AFLDVSIGGEPAGR.I
								30	1428.7467	1427.7394	1427.7256	0.0138	0	71	0.00012	1	U	R.DSPELDASALVVGR.V
								34	1486.8168	1485.8095	1485.7940	0.0155	0	73	7.2e-05	1	U	R.ITVGLFGDAAPAGAAR.F
TaL-0510	Peptidyl-prolyl cis-trans isomerase	Sorghum bicolor	gi|242079005	3	84	0.05	4.83/46694	22	1286.6367	1285.6294	1285.6125	0.0169	1	(20)	17	1	U	R.KFYDGMEIQR.A	NCBInr 20120107 (16831682 sequences; 5781564572 residues)	Viridiplantae (Green Plants) (1022713 sequences)
								24	1302.6276	1301.6203	1301.6074	0.0129	1	26	4.4	1	U	R.KFYDGMEIQR.A + Oxidation (M)
								33	1605.7909	1604.7836	1604.7617	0.0219	1	58	0.0021	1	U	K.IKDNPNVEDCVFR.I
TaL-8304	Proteasome subunit alpha type-7-A	Oryza sativa	gi|115477683	6	208	0.26	6.93/27393	5	871.512	870.505	870.504	0.0013	1	30	1.7	5	U	R.KGNAAVGVR.G	NCBInr 20120107 (16831682 sequences; 5781564572 residues)	Viridiplantae (Green Plants) (1022713 sequences)
								24	1142.54	1141.53	1141.54	-0.0119	1	34	0.68	1	U	R.ARVECQSHR.L
								39	1370.61	1369.6	1369.63	-0.025	1	27	3	1	U	R.NSNSMREFLEK.N + Oxidation (M)
								46	1634.85	1633.84	1633.86	-0.0181	0	43	0.06	1	U	R.LTVEDPVTVEYITR.Y
								61	2462.26	2461.25	2461.26	-0.0109	0	43	0.047	1	U	R.AITVFSPDGHLFQVEYALEAVR.K
								64	2590.36	2589.36	2589.36	-0.0024	1	30	0.61	1	U	R.AITVFSPDGHLFQVEYALEAVRK.G
TaL-1307	Proteasome subunit alpha type-1	Hordeum vulgare	gi|326506152	4	283	0.2	5.15/31518	30	1128.56	1127.55	1127.53	0.0204	0	58	0.003	1	U	K.SANELSSHQR.K	NCBInr 20120107 (16831682 sequences; 5781564572 residues)	Viridiplantae (Green Plants) (1022713 sequences)
								56	1593.86	1592.85	1592.83	0.0218	0	123	6.9e-10	1	U	R.VADHAGVALAGLTADGR.V
								62	1767.82	1766.81	1766.79	0.0277	0	48	0.019	1	U	R.NQYDTDVTTWSPQGR.L
								67	2102.05	2101.04	2101.01	0.0389	0	54	0.0035	1	U	R.NECINHAFVYDAPLPVSR.L
TaL-3205	ATP-dependent Clp protease proteolytic subunit	Hordeum vulgare	gi|326492708	5	114	0.23	5.64/30850	9	871.4384	870.4311	870.4236	0.0075	0	41	0.15	1	U	R.AYDIFSR.L	NCBInr 20120107 (16831682 sequences; 5781564572 residues)	Viridiplantae (Green Plants) (1022713 sequences)
								57	1858.8788	1857.8715	1857.8461	0.0254	1	29	1.2	1	U	K.HTGQNIDKIEQCMER.D
								59	1874.8842	1873.8769	1873.8411	0.0359	1	(9)	150	1	U	K.HTGQNIDKIEQCMER.D + Oxidation (M)
								62	2237.1738	2236.1665	2236.1270	0.0395	0	24	3.4	1	U	R.VMIHQPSGGAQGQATDIAIQAK.E + Oxidation (M)
								67	2447.2654	2446.2581	2446.2131	0.0451	0	20	7.3	1	U	R.CPVNTICIGQAASMGSLLLAAGAR.G + Oxidation (M)
TaL-2206	ATP-dependent Clp protease proteolytic subunit	Hordeum vulgare	gi|326492708	5	147	0.23	5.63/30850	5	871.4388	870.4315	870.4236	0.0080	0	44	0.079	1	U	R.AYDIFSR.L	NCBInr 20120107 (16831682 sequences; 5781564572 residues)	Viridiplantae (Green Plants) (1022713 sequences)
								60	1858.8722	1857.8649	1857.8461	0.0188	1	50	0.012	1	U	K.HTGQNIDKIEQCMER.D
								64	1874.8680	1873.8607	1873.8411	0.0197	1	(37)	0.18	1	U	K.HTGQNIDKIEQCMER.D + Oxidation (M)
								69	2237.1624	2236.1551	2236.1270	0.0281	0	27	1.6	1	U	R.VMIHQPSGGAQGQATDIAIQAK.E + Oxidation (M)
								78	2447.2549	2446.2476	2446.2131	0.0346	0	27	1.7	1	U	R.CPVNTICIGQAASMGSLLLAAGAR.G + Oxidation (M)
TaL-6505	Chaperone protein dnaJ 10	Hordeum vulgare	gi|326517587	3	68	0.15	6.63/35240	43	1558.7360	1557.7287	1557.7324	-0.0037	1	32	0.85	1	U	K.DDFVHWANAEAKR.L	NCBInr 20120107 (16831682 sequences; 5781564572 residues)	Viridiplantae (Green Plants) (1022713 sequences)
								53	1600.8112	1599.8039	1599.8117	-0.0078	1	12	100	1	U	R.LVHPDKNPGNPDAAR.K
								94	2243.1245	2242.1172	2242.1092	0.0080	0	25	2.8	1	U	R.LSEAAFGEAMLHTVGYIYVR.Q + Oxidation (M)
TaL-3801	Chaperone protein ClpC1	Brachypodium distachyon	gi|357149201	8	373	0.14	5.95/97690	19	1085.5115	1084.5042	1084.4937	0.0105	1	35	0.48	1		K.YRGEFEER.L	NCBInr 20120107 (16831682 sequences; 5781564572 residues)	Viridiplantae (Green Plants) (1022713 sequences)
								49	1397.7498	1396.7425	1396.7310	0.0115	0	69	0.0002	1	U	R.VLESLGADPNNIR.T
								54	1476.7968	1475.7895	1475.7773	0.0122	0	58	0.0024	1	U	R.GSGFVAVEIPFTPR.A
								60	1583.8344	1582.8271	1582.8137	0.0134	1	33	0.66	1	U	R.TKNNPCLIGEPGVGK.T
								70	1723.8174	1722.8101	1722.7923	0.0178	0	42	0.066	1	U	K.ALASYYFGSEEAMIR.L + Oxidation (M)
								86	1959.0659	1958.0586	1958.0374	0.0212	0	23	4.5	1	U	K.NPNRPIASFIFSGPTGVGK.S
								89	2033.1552	2032.1479	2032.1218	0.0262	0	49	0.0077	1	U	R.QLGHNYIGSEHLLLGLLR.E
								98	2264.1826	2263.1753	2263.1485	0.0269	0	64	0.00031	1	U	K.LIGSPPGYVGYTEGGQLTEAVR.R
Transcription-related proteins
TaL-3709	RNA-binding post-transcriptional regulator csx1-like	Brachypodium distachyon	gi|326513006	3	102	0.07	5.79/47389	16	1020.4872	1019.4799	1019.4672	0.0127	0	52	0.013	1	U	K.FGDPTEQAR.A	NCBInr 20120107 (16831682 sequences; 5781564572 residues)	Viridiplantae (Green Plants) (1022713 sequences)
								62	2267.1255	2266.1182	2266.0767	0.0415	0	15	25	1	U	K.QTGQLQGYGFVEFASHAAAER.V
								70	2510.2493	2509.2420	2509.1986	0.0434	1	34	0.28	1	U	R.DKQTGQLQGYGFVEFASHAAAER.V
TaL-3101	Basic transcription factor 3	Hordeum vulgare	gi|326504174	4	190	0.32	5.99/19192	7	863.472	862.465	862.455	0.01	0	46	0.052	1	U	R.LAEQFQK.Q	NCBInr 20120107 (16831682 sequences; 5781564572 residues)	Viridiplantae (Green Plants) (1022713 sequences)
								29	1019.58	1018.58	1018.56	0.0192	1	38	0.32	2	U	R.RLAEQFQK.Q
								64	2503.45	2502.44	2502.38	0.0641	1	76	6.3e-06	1	U	K.KLQDLLPTIINQLGPDNLDNLR.R
								70	3012.71	3011.7	3011.6	0.1046	1	32	0.12	1	U	R.VGVNTIPGIEEVNIFKDDVVIQFQNPK.V
Transport-related proteins
TaL-2816	Vacuolar proton-ATPase subunit A	Triticum aestivum	gi|90025017	7	294	0.13	5.23/68754	2	885.4559	884.4487	884.4392	0.0095	0	31	1.4	1	U	R.LASFYER.A	NCBInr 20120107 (16831682 sequences; 5781564572 residues)	Viridiplantae (Green Plants) (1022713 sequences)
								7	1200.5978	1199.5905	1199.5823	0.0083	0	65	0.00062	1	U	K.LYDDLTTGFR.N
								10	1287.6965	1286.6892	1286.6731	0.0161	1	40	0.16	1	U	R.WAEALREISGR.L
								12	1308.7391	1307.7318	1307.7197	0.0121	0	68	0.00027	1	U	R.VGHDSLIGEIIR.L
								15	1432.7264	1431.7191	1431.6969	0.0222	0	25	6.2	1	U	K.EFTMLHTWPVR.T + Oxidation (M)
								19	1739.9392	1738.9319	1738.9114	0.0205	0	39	0.14	1	U	R.NIIHFNTLANQAVER.A
								21	1827.8678	1826.8605	1826.8509	0.0097	0	29	1.6	1	U	R.LAEMPADSGYPAYLASR.L + Oxidation (M)
TaL-9305	Voltage dependent anion channel	Triticum aestivum	gi|558650	6	348	0.35	9.33/29298	25	1248.7083	1247.7010	1247.6914	0.0096	0	73	9.1e-05	1		K.GVLSLPFPYQK.S	NCBInr 20120107 (16831682 sequences; 5781564572 residues)	Viridiplantae (Green Plants) (1022713 sequences)
								29	1423.7365	1422.7292	1422.7103	0.0189	1	54	0.0067	1		R.DLLNRDYTTGQK.F
								36	1649.8629	1648.8556	1648.8321	0.0235	0	36	0.33	1	U	K.VNTLAASYYHQVQR.T
								45	1965.9530	1964.9457	1964.9156	0.0301	0	91	9.5e-07	1	U	K.AFAFGVDVAFDTASGDFTK.Y
								47	2072.1184	2071.1111	2071.0752	0.0360	0	39	0.29	1	U	R.YNNFGVASALIQHAWRPK.S
								59	2279.2529	2278.2456	2278.1944	0.0512	0	56	0.0014	1	U	K.ATSDSSVVTTITVPELYTPGLK.G
TaL-6212	rab protein	Triticum aestivum	gi|21853	3	191	0.14	9.22/23215	27	1585.7469	1584.7396	1584.7203	0.0194	0	95	4.6e-07	1	U	R.QQGTGMVGTGGTYGQK.G + Oxidation (M)	NCBInr 20120107 (16831682 sequences; 5781564572 residues)	Viridiplantae (Green Plants) (1022713 sequences)
								31	1680.8147	1679.8074	1679.7765	0.0310	0	52	0.0069	1	U	K.LPGGHGDQQHTGGTYR.Q
								36	1937.9585	1936.9512	1936.9140	0.0372	1	44	0.045	1	U	K.EKLPGGHGDQQHTGGTYR.Q
TaL-6215	rab protein	Triticum aestivum	gi|21853	2	126	0.13	9.22/23215	23	1585.7649	1584.7576	1584.7203	0.0374	0	52	0.0088	1	U	R.QQGTGMVGTGGTYGQK.G + Oxidation (M)	NCBInr 20120107 (16831682 sequences; 5781564572 residues)	Viridiplantae (Green Plants) (1022713 sequences)
								25	1680.7943	1679.7870	1679.7765	0.0106	0	74	4.6e-05	1	U	K.LPGGHGDQQHTGGTYR.Q
TaL-7206	rab protein	Triticum aestivum	gi|21853	3	111	0.14	9.22/23215	43	1585.7493	1584.7420	1584.7203	0.0218	0	52	0.0093	1	U	R.QQGTGMVGTGGTYGQK.G + Oxidation (M)	NCBInr 20120107 (16831682 sequences; 5781564572 residues)	Viridiplantae (Green Plants) (1022713 sequences)
								46	1680.8170	1679.8097	1679.7765	0.0333	0	41	0.088	1	U	K.LPGGHGDQQHTGGTYR.Q
								52	1937.9672	1936.9599	1936.9140	0.0459	1	18	17	1	U	K.EKLPGGHGDQQHTGGTYR.Q
TaL-8220	Mitochondrial outer membrane porin	Triticum aestivum	gi|1172553	3	186	0.16	8.42/28944	18	1218.6575	1217.6502	1217.6656	-0.0154	0	55	0.0055	1	U	K.TILSFAVPDQK.S	NCBInr 20120107 (16831682 sequences; 5781564572 residues)	Viridiplantae (Green Plants) (1022713 sequences)
								27	1387.6859	1386.6786	1386.6965	-0.0179	0	47	0.033	1	U	K.ASALIQHEFMPK.S + Oxidation (M)
								45	2143.1077	2142.1004	2142.1168	-0.0164	0	84	3.7e-06	1	U	K.ANSASNVITTITADDLAAPGLK.T
TaL-8250	Mitochondrial outer membrane porin	Triticum aestivum	gi|1172553	2	147	0.12	8.42/28944	34	1218.68	1217.68	1217.67	0.0112	0	64	0.00062	1	U	K.TILSFAVPDQK.S	NCBInr 20120107 (16831682 sequences; 5781564572 residues)	Viridiplantae (Green Plants) (1022713 sequences)
								69	2143.17	2142.16	2142.12	0.0468	0	83	3.7e-06	1	U	K.ANSASNVITTITADDLAAPGLK.T
Signalling-related proteins
TaL-0602	Calreticulin	Hordeum vulgare	gi|439586	6	312	0.18	4.45/47180	27	1025.46	1024.46	1024.42	0.0314	0	50	0.014	1	U	K.FEDGWESR.W	NCBInr 20120107 (16831682 sequences; 5781564572 residues)	Viridiplantae (Green Plants) (1022713 sequences)
								40	1082.55	1081.54	1081.51	0.0339	0	44	0.066	1	U	K.TFAEETWAK.H
								53	1248.72	1247.71	1247.69	0.0182	0	78	2.4e-05	1	U	K.YIGIELWQVK.S
								103	1878.02	1877.02	1876.98	0.0389	0	55	0.0045	1	U	K.SGTLFDNILITDDAALAK.T
								110	1908.94	1907.93	1907.89	0.0389	1	36	0.3	1	U	R.FYAISAEYPEFSNKDK.T
								127	2006.93	2005.92	2005.88	0.0448	1	48	0.013	1	U	K.WHGDAEDKGIQTSEDYR.F
Cellular structure-related proteins
TaL-2506	Actin	Nicotiana tabacum	gi|461465	6	262	0.25	5.46/41940	29	1132.5369	1131.5296	1131.5197	0.0100	0	38	0.28	1		R.GYSFTTTAER.E	NCBInr 20120107 (16831682 sequences; 5781564572 residues)	Viridiplantae (Green Plants) (1022713 sequences)
								38	1198.7142	1197.7069	1197.6982	0.0087	0	38	0.25	1		R.AVFPSIVGRPR.H
								63	1459.6969	1458.6896	1458.6739	0.0157	0	60	0.0014	1		K.AEYDESGPSIVHR.K
								84	1747.9109	1746.9036	1746.8788	0.0248	0	46	0.033	1		K.SYELPDGQVITIGAER.F
								106	1954.0939	1953.0866	1953.0571	0.0295	0	46	0.024	1		R.VAPEEHPVLLTEAPLNPK.A
								120	3151.7283	3150.7210	3150.6350	0.0860	0	35	0.092	1		R.TTGIVLDSGDGVSHTVPIYEGYALPHAILR.L
Miscellaneous
TaL-6213	S-like RNase	Triticum aestivum	gi|20271131	1	67	0.07	6.30/28320	61	1915.9530	1914.9457	1914.9435	0.0022	0	67	0.00023	1	U	K.NADVLGALAEQGINPDYR.L	NCBInr 20120107 (16831682 sequences; 5781564572 residues)	Viridiplantae (Green Plants) (1022713 sequences)
TaL-5105	Flavoprotein wrbA-like isoform 1	Brachypodium distachyon	gi|357133098	3	171	0.41	6.21/21815	16	1240.61	1239.61	1239.6	0.0026	0	84	6.8e-06	1		K.AFFDATGGLWR.E	NCBInr 20120107 (16831682 sequences; 5781564572 residues)	Viridiplantae (Green Plants) (1022713 sequences)
								31	1694.83	1693.82	1693.82	0.0035	0	41	0.095	1		K.VYVVYYSMYGHVAK.L + Oxidation (M)
								52	3155.66	3154.65	3154.6	0.0537	1	46	0.01	2	U	K.MGAPPKTDVPTITPQELAEADGVLFGFPTR.F
TaL-8106	NEDD8-conjugating enzyme Ubc12	Hordeum vulgare	gi|326528957	5	148	0.3	8.35/20831	15	1032.5323	1031.5250	1031.5148	0.0102	1	18	37	1	U	R.DNPQKFQR.N	NCBInr 20120107 (16831682 sequences; 5781564572 residues)	Viridiplantae (Green Plants) (1022713 sequences)
								25	1390.8196	1389.8123	1389.7980	0.0144	1	80	1.1e-05	1	U	R.LHKDIAELNLPK.T
								30	2039.9452	2038.9379	2038.8989	0.0390	0	(7)	190	1	U	R.NVQMAMSGGYVDNTHFPR.C + Oxidation (M)
								32	2055.9419	2054.9346	2054.8939	0.0408	0	23	4.4	1	U	R.NVQMAMSGGYVDNTHFPR.C + 2 Oxidation (M)
								35	2139.1477	2138.1404	2138.0942	0.0462	0	28	1.4	1	U	K.VYHPNIDLEGNVCLNILR.E
Unknown
TaL-6211	WHE3307_E04_J07ZS	Triticum aestivum	gi|22547245	2	70	0.19	8.87/23128	3	1119.5034	1118.4961	1118.5356	-0.0395	0	67	0.026	1	U	R.VDEYGNPVAR.H	Plants_EST EST_110 (151512996 sequences; 26700120026 residues)	Viridiplantae (Green Plants) (141705420 sequences)
								42	3344.4656	3343.4583	3343.5072	-0.0489	1	3	3300	1	U	R.HGVGTGMGTHGGVGTGAAAGGHFQPMRDEHQTGR.G + Oxidation (M)
TaL-1604	Predicted protein	Hordeum vulgare	gi|326490439	5	210	0.13	5.53/51932	76	1584.8282	1583.8209	1583.7984	0.0226	0	68	0.00024	1	U	R.WYEYAPLISSLSR.E	NCBInr 20120107 (16831682 sequences; 5781564572 residues)	Viridiplantae (Green Plants) (1022713 sequences)
								87	1654.8606	1653.8533	1653.8322	0.0212	1	39	0.18	1	U	R.EAIANEDRIPELER.S
								102	1960.0067	1958.9994	1958.9698	0.0297	1	65	0.00038	1	U	R.SQTDADLGIVEVDKGWAR.W
								119	2210.0447	2209.0374	2208.9957	0.0417	0	39	0.1	1	U	R.EGFTPASIEEATGMSGVEQNR.L
								123	2226.0444	2225.0371	2224.9906	0.0465	0	(27)	1.6	1	U	R.EGFTPASIEEATGMSGVEQNR.L + Oxidation (M)
TaL-7103	Hypothetical protein	Hordeum vulgare	gi|2266666	1	60	0.06	8.56/24724	30	1547.7439	1546.7366	1546.7304	0.0062	0	60	0.0014	1	U	K.SGYSDDFFAQILGK.N	NCBInr 20120107 (16831682 sequences; 5781564572 residues)	Viridiplantae (Green Plants) (1022713 sequences)
TaL-7102	Protein FLUORESCENT IN BLUE LIGHT	Brachypodium distachyon	gi|357157833	2	64	0.03	8.92/35575	37	1076.5072	1075.4999	1075.4974	0.0025	0	41	0.17	1	U	K.FYDEYIAR.L	NCBInr 20120107 (16831682 sequences; 5781564572 residues)	Viridiplantae (Green Plants) (1022713 sequences)
								71	1547.7040	1546.6967	1546.6940	0.0028	1	24	5.4	1	U	K.FYDEYIARLEND.-
