# Supplementary material for: Comparative proteomics illustrates the complexity of drought resistance mechanisms in two wheat (Triticum aestivum L.) cultivars under dehydration and rehydration
Source: BMC Plant Biol. 2016 Aug 31;16(1):188. doi: 10.1186/s12870-016-0871-8 (PMC5006382; doi:10.1186/s12870-016-0871-8)
Supplement: Additional file 5: Table S3. — Information of single-peptide-based protein identifications in Xihan No. 2 and Longchun 23. (XLSX 566 kb) [file 12870_2016_871_MOESM5_ESM.xlsx]

## Sheet: Sheet1
Additional file 5: Table S3. Information of single-peptide-based protein identifications in Xihan No. 2 and Longchun 23. The spot number as given in Table 1 and 2, the identified protein name, the gene identification number as in GenBank, the sequence identified, the precursor m/z and charge observed, the score/E-value for this peptide and the annotated MS/MS spectra were listed.
Xihan No. 2																	Longchun 23
Spot No.: TaL-9036																	Spot No.: TaL-3301
Protein name: Putative acid phosphatase																	Protein name: Class II chitinase-like protein
gi No.: gi|41529149																	gi No.: gi|15234281
Sequence identified: K.VGIKPVFITGR.T																	Sequence identified: R.GPIQLSWNYNYGQAGR.A
The precursor m/z and charge observed: 1186.7053																	The precursor m/z and charge observed: 1823.8884
The score/E-value for this peptide: 5.20e-06																	The score/E-value for this peptide: 0.0052
The annotated MS/MS spectra:																	The annotated MS/MS spectra:
Spot No.: TaL-9037																	Spot No.: TaL-6213
Protein name: Putative acid phosphatase																	Protein name: S-like Rnase
gi No.: gi|41529149																	gi No.: gi|20271131
Sequence identified: K.VGIKPVFITGR.T																	Sequence identified: K.NADVLGALAEQGINPDYR.L
The precursor m/z and charge observed: 1186.7332																	The precursor m/z and charge observed: 1915.9530
The score/E-value for this peptide: 3.50e-04																	The score/E-value for this peptide: 2.30e-04
The annotated MS/MS spectra:																	The annotated MS/MS spectra:
																	Spot No.: TaL-7103
																	Protein name: Hypothetical protein
																	gi No.: gi|2266666
																	Sequence identified: K.SGYSDDFFAQILGK.N
																	The precursor m/z and charge observed: 1547.7439
																	The score/E-value for this peptide: 0.0014
																	The annotated MS/MS spectra:
Spot No.: TaL-8213
Protein name: Peroxidase 70
gi No.: gi|125538753
Sequence identified: K.TAFPNVNSVR.G
The precursor m/z and charge observed: 1104.564
The score/E-value for this peptide: 0.02
The annotated MS/MS spectra:
Spot No.: TaL-8419
Protein name: Peroxidase 24 precursor
gi No.: gi|195605894
Sequence identified: R.ACPGVVSCADIVALAAR.D
The precursor m/z and charge observed: 1729.8933
The score/E-value for this peptide: 2.70e-05
The annotated MS/MS spectra:
Spot No.: TaL-8009
Protein name: CBS domain containing protein
gi No.: gi|108710960
Sequence identified: K.SIAGIVTERDYLR.K
The precursor m/z and charge observed: 1492.8121
The score/E-value for this peptide: 3.20e-04
The annotated MS/MS spectra:
Spot No.: TaL-5210
Protein name: NAD(P)-binding Rossmann-fold-containing protein
gi No.: gi|18404496
Sequence identified: R.KAEQYLADSGIPYTIIR.A
The precursor m/z and charge observed: 1938.0594
The score/E-value for this peptide: 5.00e-11
The annotated MS/MS spectra:
Spot No.: TaL-5102
Protein name: Germin-like protein 1
gi No.: gi|4239821
Sequence identified: K.AAVTPAFVGQFPGVNGLGISAAR.L
The precursor m/z and charge observed: 2200.104
The score/E-value for this peptide: 2.20e-07
The annotated MS/MS spectra:
Spot No.: TaL-4112
Protein name: Germin-like protein 1
gi No.: gi|4239821
Sequence identified: K.AAVTPAFVGQFPGVNGLGISAAR.L
The precursor m/z and charge observed: 2200.2134
The score/E-value for this peptide: 4.00e-08
The annotated MS/MS spectra:
Spot No.: TaL-3001
Protein name: Germin-like protein 1
gi No.: gi|4239821
Sequence identified: K.AAVTPAFVGQFPGVNGLGISAAR.L
The precursor m/z and charge observed: 2200.1677
The score/E-value for this peptide: 1.20e-05
The annotated MS/MS spectra:
Spot No.: TaL-9402
Protein name: Xylanase inhibitor TAXI-IV
gi No.: gi|56201272
Sequence identified: R.DVYRPFVDAFTK.A
The precursor m/z and charge observed: 1457.7495
The score/E-value for this peptide: 0.023
The annotated MS/MS spectra:
Spot No.: TaL-0209
Protein name: Triticain alpha
gi No.: gi|111073715
Sequence identified: K.AVANQPISVAIEAGGR.A
The precursor m/z and charge observed: 1552.8551
The score/E-value for this peptide: 3.10e-06
The annotated MS/MS spectra:
Spot No.: TaL-7219
Protein name: S-like Rnase
gi No.: gi|20271131
Sequence identified: K.NADVLGALAEQGINPDYR.L
The precursor m/z and charge observed: 1915.9707
The score/E-value for this peptide: 0.0021
The annotated MS/MS spectra:
Spot No.: TaL-1623
Protein name: Ankyrin-repeat protein HBP1
gi No.: gi|13310811
Sequence identified: K.NTALHYAAGYGR.K
The precursor m/z and charge observed: 1293.6321
The score/E-value for this peptide: 0.0077
The annotated MS/MS spectra:
Spot No.: TaL-8008
Protein name: Os01g0210600
gi No.: gi|115435222
Sequence identified: R.ATGFVWLR.Q
The precursor m/z and charge observed: 949.5245
The score/E-value for this peptide: 0.015
The annotated MS/MS spectra:
